# Supplementary material for: Immunogenomic intertumor heterogeneity across primary and metastatic sites in a patient with lung adenocarcinoma
Source: J Exp Clin Cancer Res. 2022 May 11;41:172. doi: 10.1186/s13046-022-02361-x (PMC9092788; doi:10.1186/s13046-022-02361-x)
Supplement: Supplementary file 2 — Additional file 2. [file 13046_2022_2361_MOESM2_ESM.xlsx]

## Sheet: Data
Amino Acid	Sum (Productive Frequency)	Present In	M04	M16	M17	M10	M11	M01	M12	M13	M14	M18	M19	M02	M03	M09	M08	P	M07	M06	M05	M15
AGTTGTGCEQYF	0.00033122	8	0	4.961e-05	0	4.798e-05	2.26e-05	2.892e-05	5.662e-05	0	3.451e-05	0	0	0	0	0	3.883e-05	0	0	0	0	5.215e-05
APAACFGTSSYNEQFF	2.48e-05	1	0	2.48e-05	0	0	0	0	0	0	0	0	0	0	0	0	0	0	0	0	0	0
APAAFGRGSYEQYF	2.831e-05	1	0	0	0	0	0	0	2.831e-05	0	0	0	0	0	0	0	0	0	0	0	0	0
APAASDENCEAFF	3.451e-05	1	0	0	0	0	0	0	0	0	3.451e-05	0	0	0	0	0	0	0	0	0	0	0
APAAWAGLDEQYF	2.399e-05	1	0	0	0	2.399e-05	0	0	0	0	0	0	0	0	0	0	0	0	0	0	0	0
APAAWIQGLHEQFF	2.399e-05	1	0	0	0	2.399e-05	0	0	0	0	0	0	0	0	0	0	0	0	0	0	0	0
APGQGSSEQFF	0.00011777	2	0	0	0	0	0	0	0	0	0	0	3.857e-05	0	0	0	0	0	7.92e-05	0	0	0
CAAALGRENYGYTF	2.831e-05	1	0	0	0	0	0	0	2.831e-05	0	0	0	0	0	0	0	0	0	0	0	0	0
CAAATGVTEAFF	0.00047829	6	6.446e-05	2.48e-05	0	0	0	2.892e-05	0	0	0	0	0	6.52e-05	0.00014994	0	0	0.00014497	0	0	0	0
CAADREGAFF	2.892e-05	1	0	0	0	0	0	2.892e-05	0	0	0	0	0	0	0	0	0	0	0	0	0	0
CAAGAYEQYF	5.932e-05	2	0	2.48e-05	0	0	0	0	0	0	3.451e-05	0	0	0	0	0	0	0	0	0	0	0
CAAGDGTDTQYF	0.00013515	4	0	0	0	0	0	2.892e-05	0	2.884e-05	0	0	3.857e-05	0	0	0	3.883e-05	0	0	0	0	0
CAAGGRGYNEQFF	0.00031434	8	0	0	3.629e-05	4.798e-05	6.781e-05	2.892e-05	2.831e-05	2.884e-05	0	3.763e-05	3.857e-05	0	0	0	0	0	0	0	0	0
CAAGGRVDGYTF	6.52e-05	1	0	0	0	0	0	0	0	0	0	0	0	6.52e-05	0	0	0	0	0	0	0	0
CAAGGVGELFF	6.446e-05	1	6.446e-05	0	0	0	0	0	0	0	0	0	0	0	0	0	0	0	0	0	0	0
CAAGRDTSYEQYF	0.00027482	8	0	2.48e-05	3.629e-05	2.399e-05	2.26e-05	5.784e-05	0	2.884e-05	0	3.763e-05	0	0	0	4.282e-05	0	0	0	0	0	0
CAAGTSGANTGELFF	0.0003048	9	0	2.48e-05	3.629e-05	2.399e-05	2.26e-05	5.784e-05	2.831e-05	0	3.451e-05	3.763e-05	0	0	0	0	3.883e-05	0	0	0	0	0
CAAHATGSHEAFF	0.00018559	5	0	2.48e-05	0	0	4.52e-05	2.892e-05	0	0	3.451e-05	0	0	0	0	0	0	0	0	0	0	5.215e-05
CAAHRVGYGYTF	0.00062572	9	0	4.961e-05	0.00018145	0	6.781e-05	2.892e-05	0	2.884e-05	3.451e-05	3.763e-05	3.857e-05	0	0	0	0	0	0.00015839	0	0	0
CAAIGSEGSPLHF	0.00177496	15	0	0.00012401	0.00014516	0.00014395	0.00011301	8.676e-05	8.493e-05	5.768e-05	0.00017257	0.00011289	0.00011571	0	0	0.00021412	0.00011648	0	7.92e-05	0	0.00015635	5.215e-05
CAAIGSGGSPLHF	2.26e-05	1	0	0	0	0	2.26e-05	0	0	0	0	0	0	0	0	0	0	0	0	0	0	0
CAAIRAGGDYGYTF	2.831e-05	1	0	0	0	0	0	0	2.831e-05	0	0	0	0	0	0	0	0	0	0	0	0	0
CAAIRTGGDYGYTF	6.52e-05	1	0	0	0	0	0	0	0	0	0	0	0	6.52e-05	0	0	0	0	0	0	0	0
CAAKPKGAGETQYF	2.48e-05	1	0	2.48e-05	0	0	0	0	0	0	0	0	0	0	0	0	0	0	0	0	0	0
CAALADTQYF	0.00268755	18	6.446e-05	0.00019842	0.00010887	0.00023991	0.00018082	8.676e-05	0.00016986	2.884e-05	0.00017257	0.00018815	0.00019285	0.00019559	0.0002249	4.282e-05	0.00015531	7.248e-05	0	0	0.00015635	0.00020858
CAALADTQYL	3.451e-05	1	0	0	0	0	0	0	0	0	3.451e-05	0	0	0	0	0	0	0	0	0	0	0
CAALGSEGSPLHF	3.451e-05	1	0	0	0	0	0	0	0	0	3.451e-05	0	0	0	0	0	0	0	0	0	0	0
CAALPRASNTEAFF	0.00057475	11	0	2.48e-05	7.258e-05	7.197e-05	4.52e-05	5.784e-05	5.662e-05	5.768e-05	6.903e-05	3.763e-05	3.857e-05	0	0	4.282e-05	0	0	0	0	0	0
CAALPRASNTEASF	2.831e-05	1	0	0	0	0	0	0	2.831e-05	0	0	0	0	0	0	0	0	0	0	0	0	0
CAANDPRGIQGTQYF	5.215e-05	1	0	0	0	0	0	0	0	0	0	0	0	0	0	0	0	0	0	0	0	5.215e-05
CAANRDNTEAFF	0.00036503	8	0	7.441e-05	3.629e-05	2.399e-05	0	2.892e-05	5.662e-05	2.884e-05	0	0	7.714e-05	0	0	0	3.883e-05	0	0	0	0	0
CAAPADTQYF	7.817e-05	1	0	0	0	0	0	0	0	0	0	0	0	0	0	0	0	0	0	0	7.817e-05	0
CAAQDRDNEQFF	0.00064572	12	0	7.441e-05	3.629e-05	4.798e-05	4.52e-05	2.892e-05	2.831e-05	2.884e-05	6.903e-05	3.763e-05	3.857e-05	0	0	0	0	0	0.00015839	0	0	5.215e-05
CAAQGEVHSPLHF	0.0004104	7	0	2.48e-05	0	7.197e-05	0	0	0	0	3.451e-05	3.763e-05	0	0	0	8.565e-05	7.765e-05	0	0	0	7.817e-05	0
CAAQGNTEAFF	0.00017385	1	0	0	0	0	0	0	0	0	0	0	0	0	0	0	0	0	0	0.00017385	0	0
CAAQQSYYGYTF	0.0009451	15	0	4.961e-05	3.629e-05	7.197e-05	2.26e-05	5.784e-05	2.831e-05	8.652e-05	6.903e-05	3.763e-05	7.714e-05	0	0	4.282e-05	7.765e-05	0	7.92e-05	0	0.00015635	5.215e-05
CAAQQVMNTEAFF	0.00028943	5	0	0	0	0	2.26e-05	5.784e-05	2.831e-05	0	0.00010354	0	7.714e-05	0	0	0	0	0	0	0	0	0
CAARDNSNQPQHF	2.26e-05	1	0	0	0	0	2.26e-05	0	0	0	0	0	0	0	0	0	0	0	0	0	0	0
CAARDNYGYTF	0.00019718	5	0	0	3.629e-05	0	2.26e-05	5.784e-05	0	0	0	3.763e-05	0	0	0	4.282e-05	0	0	0	0	0	0
CAARDSGKDGNTIYF	0.00020922	5	0	0	3.629e-05	0	2.26e-05	0	2.831e-05	0	0	0	0	0	0	4.282e-05	0	0	7.92e-05	0	0	0
CAARETSTDAQYF	6.52e-05	1	0	0	0	0	0	0	0	0	0	0	0	6.52e-05	0	0	0	0	0	0	0	0
CAARETSTDTQYF	0.001597	17	6.446e-05	4.961e-05	0.00010887	7.197e-05	4.52e-05	8.676e-05	2.831e-05	2.884e-05	3.451e-05	0.00015052	0.00015428	6.52e-05	0.00037484	0	7.765e-05	7.248e-05	7.92e-05	0	0	0.00010429
CAARGLHTEAFF	7.248e-05	1	0	0	0	0	0	0	0	0	0	0	0	0	0	0	0	7.248e-05	0	0	0	0
CAARGPHTEAFF	0.0002493	6	0	2.48e-05	0	2.399e-05	0	0	2.831e-05	0	3.451e-05	0	0	6.52e-05	0	0	0	7.248e-05	0	0	0	0
CAARGTSTDTQYF	2.831e-05	1	0	0	0	0	0	0	2.831e-05	0	0	0	0	0	0	0	0	0	0	0	0	0
CAARRDVNTEAFF	2.399e-05	1	0	0	0	2.399e-05	0	0	0	0	0	0	0	0	0	0	0	0	0	0	0	0
CAARSPESNSPLHF	0.00100535	15	0	7.441e-05	7.258e-05	7.197e-05	4.52e-05	5.784e-05	2.831e-05	5.768e-05	3.451e-05	0.00011289	7.714e-05	0	0	8.565e-05	7.765e-05	0	7.92e-05	0	7.817e-05	5.215e-05
CAARTWDGREKLFF	2.831e-05	1	0	0	0	0	0	0	2.831e-05	0	0	0	0	0	0	0	0	0	0	0	0	0
CAARWAETQYF	3.857e-05	1	0	0	0	0	0	0	0	0	0	0	3.857e-05	0	0	0	0	0	0	0	0	0
CAASADGGTSKSPYNEQFF	2.831e-05	1	0	0	0	0	0	0	2.831e-05	0	0	0	0	0	0	0	0	0	0	0	0	0
CAASADGGTSKSSYNEQFF	0.00043955	9	0	2.48e-05	0	4.798e-05	2.26e-05	2.892e-05	5.662e-05	8.652e-05	0	0	7.714e-05	0	0	4.282e-05	0	0	0	0	0	5.215e-05
CAASANGGLAGDGQFF	7.497e-05	1	0	0	0	0	0	0	0	0	0	0	0	0	7.497e-05	0	0	0	0	0	0	0
CAASDFGGGELFF	5.215e-05	1	0	0	0	0	0	0	0	0	0	0	0	0	0	0	0	0	0	0	0	5.215e-05
CAASDFQGQPQHF	2.884e-05	1	0	0	0	0	0	0	0	2.884e-05	0	0	0	0	0	0	0	0	0	0	0	0
CAASDFTEAWETQYF	3.883e-05	1	0	0	0	0	0	0	0	0	0	0	0	0	0	0	3.883e-05	0	0	0	0	0
CAASDMDDGYTF	3.629e-05	1	0	0	3.629e-05	0	0	0	0	0	0	0	0	0	0	0	0	0	0	0	0	0
CAASDNDATQYF	3.451e-05	1	0	0	0	0	0	0	0	0	3.451e-05	0	0	0	0	0	0	0	0	0	0	0
CAASDPGGNGELFF	2.831e-05	1	0	0	0	0	0	0	2.831e-05	0	0	0	0	0	0	0	0	0	0	0	0	0
CAASDRGTGGTDTQYL	2.48e-05	1	0	2.48e-05	0	0	0	0	0	0	0	0	0	0	0	0	0	0	0	0	0	0
CAASDRTGLHEQYF	3.763e-05	1	0	0	0	0	0	0	0	0	0	3.763e-05	0	0	0	0	0	0	0	0	0	0
CAASDYGGEEVTDTQYF	2.831e-05	1	0	0	0	0	0	0	2.831e-05	0	0	0	0	0	0	0	0	0	0	0	0	0
CAASERTVQETQYF	7.248e-05	1	0	0	0	0	0	0	0	0	0	0	0	0	0	0	0	7.248e-05	0	0	0	0
CAASGGSQGTQYF	3.857e-05	1	0	0	0	0	0	0	0	0	0	0	3.857e-05	0	0	0	0	0	0	0	0	0
CAASGQGFTGELFF	0.00038035	8	0	0	7.258e-05	2.399e-05	4.52e-05	0	0	2.884e-05	0	3.763e-05	7.714e-05	0	0	4.282e-05	0	0	0	0	0	5.215e-05
CAASPGWNTEAFF	5.372e-05	2	0	2.48e-05	0	0	0	2.892e-05	0	0	0	0	0	0	0	0	0	0	0	0	0	0
CAASQRGDGGQFF	6.52e-05	1	0	0	0	0	0	0	0	0	0	0	0	6.52e-05	0	0	0	0	0	0	0	0
CAASRDGGDTQYF	2.884e-05	1	0	0	0	0	0	0	0	2.884e-05	0	0	0	0	0	0	0	0	0	0	0	0
CAASRDRRGPYEQYF	2.884e-05	1	0	0	0	0	0	0	0	2.884e-05	0	0	0	0	0	0	0	0	0	0	0	0
CAASRDSAASGNTIYF	2.884e-05	1	0	0	0	0	0	0	0	2.884e-05	0	0	0	0	0	0	0	0	0	0	0	0
CAASSWDRETQYF	6.903e-05	1	0	0	0	0	0	0	0	0	6.903e-05	0	0	0	0	0	0	0	0	0	0	0
CAASTYSGQQETQYF	6.52e-05	1	0	0	0	0	0	0	0	0	0	0	0	6.52e-05	0	0	0	0	0	0	0	0
CAASVGETRGYTF	0.00020214	3	6.446e-05	0	0	0	0	0	0	0	0	0	0	6.52e-05	0	0	0	7.248e-05	0	0	0	0
CAASVGTAGDTQYF	2.884e-05	1	0	0	0	0	0	0	0	2.884e-05	0	0	0	0	0	0	0	0	0	0	0	0
CAATGALAGNTIYF	0.00072728	10	0	4.961e-05	0	9.596e-05	6.781e-05	8.676e-05	5.662e-05	0	0	3.763e-05	3.857e-05	0	0	4.282e-05	7.765e-05	0	0	0.00017385	0	0
CAATGSAGGQYF	2.831e-05	1	0	0	0	0	0	0	2.831e-05	0	0	0	0	0	0	0	0	0	0	0	0	0
CAATPGRQNYGYTF	2.892e-05	1	0	0	0	0	0	2.892e-05	0	0	0	0	0	0	0	0	0	0	0	0	0	0
CAATVGVGNYGYTF	2.48e-05	1	0	2.48e-05	0	0	0	0	0	0	0	0	0	0	0	0	0	0	0	0	0	0
CAAVSGGSDGEQFF	2.892e-05	1	0	0	0	0	0	2.892e-05	0	0	0	0	0	0	0	0	0	0	0	0	0	0
CAAWETSTDTQYF	2.831e-05	1	0	0	0	0	0	0	2.831e-05	0	0	0	0	0	0	0	0	0	0	0	0	0
CACAAGGNYGYTF	0.00031665	6	0	0	0	7.197e-05	2.26e-05	8.676e-05	2.831e-05	2.884e-05	0	0	0	0	0	0	0	0	0	0	7.817e-05	0
CACAIFMSSPLHF	0.00103206	13	0	4.961e-05	0.00010887	7.197e-05	6.781e-05	5.784e-05	5.662e-05	5.768e-05	3.451e-05	7.526e-05	7.714e-05	0	0	0.00012847	0.00019414	0	0	0	0	5.215e-05
CACAPGSYTF	7.817e-05	1	0	0	0	0	0	0	0	0	0	0	0	0	0	0	0	0	0	0	7.817e-05	0
CACASGSYTF	0.00789867	20	0.00045123	0.00034724	0.00039919	0.00028789	0.00027122	0.00034702	0.00039634	0.00043259	0.00034515	0.00037629	0.0003857	0.00045638	0.00074968	0.00042825	0.0004271	0.00028994	0.00031678	0.00069541	0.00023452	0.00026073
CACASGVANEQFF	0.00086578	14	0	2.48e-05	3.629e-05	4.798e-05	6.781e-05	0.00011567	2.831e-05	2.884e-05	6.903e-05	7.526e-05	7.714e-05	0	0	8.565e-05	7.765e-05	0	7.92e-05	0	0	5.215e-05
CACDEQFF	2.26e-05	1	0	0	0	0	2.26e-05	0	0	0	0	0	0	0	0	0	0	0	0	0	0	0
CACDGGRDQPQHF	0.00014497	1	0	0	0	0	0	0	0	0	0	0	0	0	0	0	0	0.00014497	0	0	0	0
CACDRGRDQPQHF	0.00658598	20	0.00019339	0.00029763	0.0003629	0.0002639	0.00031643	0.00026027	0.00042465	0.00037491	0.00041418	0.00033866	0.00030856	0.0001304	0.00029987	0.00038542	0.00046593	0.00021745	0.00015839	0.00069541	0.00046904	0.00020858
CACEAGLPPQHF	3.857e-05	1	0	0	0	0	0	0	0	0	0	0	3.857e-05	0	0	0	0	0	0	0	0	0
CACGGVTGYEQYF	3.629e-05	1	0	0	3.629e-05	0	0	0	0	0	0	0	0	0	0	0	0	0	0	0	0	0
CACGQDRMNTEAFF	2.884e-05	1	0	0	0	0	0	0	0	2.884e-05	0	0	0	0	0	0	0	0	0	0	0	0
CACIKGSLAATDTQYF	0.000124	4	0	0	0	0	2.26e-05	0	2.831e-05	0	3.451e-05	0	3.857e-05	0	0	0	0	0	0	0	0	0
CACLAGEQFF	5.364e-05	2	0	2.48e-05	0	0	0	0	0	2.884e-05	0	0	0	0	0	0	0	0	0	0	0	0
CACLWGHKDTEAFF	0.00022431	5	0	2.48e-05	0	2.399e-05	2.26e-05	0	0	0	0	7.526e-05	0	0	0	0	7.765e-05	0	0	0	0	0
CACLYGTVYGYTF	0.00039143	10	0	0	3.629e-05	2.399e-05	2.26e-05	5.784e-05	2.831e-05	2.884e-05	3.451e-05	0	3.857e-05	0	0	4.282e-05	7.765e-05	0	0	0	0	0
CACLYSGANVLTF	0.00058081	11	0	4.961e-05	3.629e-05	7.197e-05	4.52e-05	0	0	2.884e-05	6.903e-05	3.763e-05	3.857e-05	0	0	8.565e-05	3.883e-05	0	7.92e-05	0	0	0
CACNEQFF	0.00066958	12	0	2.48e-05	7.258e-05	7.197e-05	4.52e-05	2.892e-05	8.493e-05	2.884e-05	3.451e-05	3.763e-05	0.00011571	0	0	8.565e-05	3.883e-05	0	0	0	0	0
CACNPIETADTIYF	0.00054281	10	0	4.961e-05	0	2.399e-05	4.52e-05	2.892e-05	0	0	6.903e-05	7.526e-05	0	0	0	4.282e-05	7.765e-05	0	0	0	7.817e-05	5.215e-05
CACNREGSYNEQFF	0.00031996	8	0	2.48e-05	0	2.399e-05	2.26e-05	0	0	0	0	3.763e-05	7.714e-05	0	0	4.282e-05	3.883e-05	0	0	0	0	5.215e-05
CACPAATNEKLFF	2.26e-05	1	0	0	0	0	2.26e-05	0	0	0	0	0	0	0	0	0	0	0	0	0	0	0
CACPDATNEKLFF	0.00132307	15	0	9.921e-05	0.00014516	0.00011996	6.781e-05	5.784e-05	8.493e-05	0.00011536	6.903e-05	7.526e-05	0.00011571	0	0	8.565e-05	7.765e-05	0	7.92e-05	0	7.817e-05	5.215e-05
CACPDATNEKLLF	3.883e-05	1	0	0	0	0	0	0	0	0	0	0	0	0	0	0	3.883e-05	0	0	0	0	0
CACPEGARNEQYF	2.399e-05	1	0	0	0	2.399e-05	0	0	0	0	0	0	0	0	0	0	0	0	0	0	0	0
CACPGQGVYEQYF	0.00085012	14	0	2.48e-05	7.258e-05	4.798e-05	4.52e-05	2.892e-05	5.662e-05	5.768e-05	6.903e-05	7.526e-05	3.857e-05	0	0	8.565e-05	0.00011648	0	7.92e-05	0	0	5.215e-05
CACPPQGAYEQYF	3.451e-05	1	0	0	0	0	0	0	0	0	3.451e-05	0	0	0	0	0	0	0	0	0	0	0
CACPSSGRTEAFF	2.26e-05	1	0	0	0	0	2.26e-05	0	0	0	0	0	0	0	0	0	0	0	0	0	0	0
CACPVGGDYGYTF	0.00124684	15	0	2.48e-05	0.00010887	0.00011996	6.781e-05	5.784e-05	0.00011324	5.768e-05	0.00013806	0.00011289	0.00011571	0	0	4.282e-05	7.765e-05	0	7.92e-05	0	7.817e-05	5.215e-05
CACPYGTVYGYTF	3.763e-05	1	0	0	0	0	0	0	0	0	0	3.763e-05	0	0	0	0	0	0	0	0	0	0
CACQASDRGHGYTF	0.00106997	14	0	2.48e-05	3.629e-05	9.596e-05	0.00011301	8.676e-05	2.831e-05	5.768e-05	3.451e-05	0.00011289	7.714e-05	0	0	8.565e-05	3.883e-05	0	0	0.00017385	0	0.00010429
CACQGAWGTEAFF	0.00109225	15	0	2.48e-05	7.258e-05	4.798e-05	4.52e-05	0.00011567	5.662e-05	8.652e-05	3.451e-05	7.526e-05	3.857e-05	0	0	8.565e-05	7.765e-05	0	7.92e-05	0.00017385	7.817e-05	0
CACQGAWGTEASF	2.399e-05	1	0	0	0	2.399e-05	0	0	0	0	0	0	0	0	0	0	0	0	0	0	0	0
CACQGQSYEQYF	2.399e-05	1	0	0	0	2.399e-05	0	0	0	0	0	0	0	0	0	0	0	0	0	0	0	0
CACQTNAEAFF	2.892e-05	1	0	0	0	0	0	2.892e-05	0	0	0	0	0	0	0	0	0	0	0	0	0	0
CACQTNTEAFF	0.00086972	14	0	4.961e-05	7.258e-05	7.197e-05	6.781e-05	2.892e-05	0	5.768e-05	3.451e-05	7.526e-05	3.857e-05	0	0	8.565e-05	7.765e-05	0	7.92e-05	0	7.817e-05	5.215e-05
CACRDRENYGYTF	0.00124321	11	0.00012892	2.48e-05	0	0	2.26e-05	0	0	2.884e-05	3.451e-05	3.763e-05	0	6.52e-05	7.497e-05	0	0	0	0	0.00069541	7.817e-05	5.215e-05
CACRDTLRPDTQYF	7.248e-05	1	0	0	0	0	0	0	0	0	0	0	0	0	0	0	0	7.248e-05	0	0	0	0
CACRETHPKNIQYF	0.00030817	9	0	0	3.629e-05	2.399e-05	2.26e-05	2.892e-05	2.831e-05	0	3.451e-05	0	3.857e-05	0	0	4.282e-05	0	0	0	0	0	5.215e-05
CACRGDTTEAFF	2.26e-05	1	0	0	0	0	2.26e-05	0	0	0	0	0	0	0	0	0	0	0	0	0	0	0
CACRGGLAGFTYEQYF	2.48e-05	1	0	2.48e-05	0	0	0	0	0	0	0	0	0	0	0	0	0	0	0	0	0	0
CACRLGQISPLHF	2.831e-05	1	0	0	0	0	0	0	2.831e-05	0	0	0	0	0	0	0	0	0	0	0	0	0
CACRPDNEAFF	0.00011289	1	0	0	0	0	0	0	0	0	0	0.00011289	0	0	0	0	0	0	0	0	0	0
CACRPGDEAFF	2.399e-05	1	0	0	0	2.399e-05	0	0	0	0	0	0	0	0	0	0	0	0	0	0	0	0
CACRPGNEAFF	0.142006	16	0	0.00783769	0.00976194	0.00834893	0.00809149	0.008155	0.00770037	0.00827686	0.0102164	0.00933208	0.00987388	0	0	0.0118625	0.00889148	0	0.00926586	0.0069541	0.00898999	0.00844762
CACRPGNEAFL	2.884e-05	1	0	0	0	0	0	0	0	2.884e-05	0	0	0	0	0	0	0	0	0	0	0	0
CACRPGNEASF	2.399e-05	1	0	0	0	2.399e-05	0	0	0	0	0	0	0	0	0	0	0	0	0	0	0	0
CACRPGSEAFF	3.451e-05	1	0	0	0	0	0	0	0	0	3.451e-05	0	0	0	0	0	0	0	0	0	0	0
CACRPLAGGQGETQYF	2.884e-05	1	0	0	0	0	0	0	0	2.884e-05	0	0	0	0	0	0	0	0	0	0	0	0
CACRRTDTEAFL	2.892e-05	1	0	0	0	0	0	2.892e-05	0	0	0	0	0	0	0	0	0	0	0	0	0	0
CACRSDLGNSYEQYF	2.884e-05	1	0	0	0	0	0	0	0	2.884e-05	0	0	0	0	0	0	0	0	0	0	0	0
CACRTGNGELFF	2.48e-05	1	0	2.48e-05	0	0	0	0	0	0	0	0	0	0	0	0	0	0	0	0	0	0
CACRTNNEQFF	2.884e-05	1	0	0	0	0	0	0	0	2.884e-05	0	0	0	0	0	0	0	0	0	0	0	0
CACRVSRSSYNEQFF	3.857e-05	1	0	0	0	0	0	0	0	0	0	0	3.857e-05	0	0	0	0	0	0	0	0	0
CACRYRTGSPYEQYF	0.00085224	14	0	4.961e-05	0.00010887	7.197e-05	9.041e-05	5.784e-05	0	2.884e-05	3.451e-05	3.763e-05	3.857e-05	0	0	8.565e-05	3.883e-05	0	7.92e-05	0	7.817e-05	5.215e-05
CACSAKGSGNQPQHF	3.857e-05	1	0	0	0	0	0	0	0	0	0	0	3.857e-05	0	0	0	0	0	0	0	0	0
CACSARDRGESPLHF	2.48e-05	1	0	2.48e-05	0	0	0	0	0	0	0	0	0	0	0	0	0	0	0	0	0	0
CACSDGTLSGEGEKLFF	7.92e-05	1	0	0	0	0	0	0	0	0	0	0	0	0	0	0	0	0	7.92e-05	0	0	0
CACSDSAGSSTDTQYF	7.497e-05	1	0	0	0	0	0	0	0	0	0	0	0	0	7.497e-05	0	0	0	0	0	0	0
CACSEDRGYEKLFF	2.831e-05	1	0	0	0	0	0	0	2.831e-05	0	0	0	0	0	0	0	0	0	0	0	0	0
CACSEGARNDQYF	5.215e-05	1	0	0	0	0	0	0	0	0	0	0	0	0	0	0	0	0	0	0	0	5.215e-05
CACSEGARNEQYF	0.00391153	19	0.00019339	0.00019842	0.00021774	0.00021592	0.00015821	0.00017351	0.00025479	0.0001442	0.0002416	0.00030103	0.00023142	0.00019559	7.497e-05	0.00029977	0.00034945	0	7.92e-05	0.00034771	7.817e-05	0.00015644
CACSELRLASEQYF	3.857e-05	1	0	0	0	0	0	0	0	0	0	0	3.857e-05	0	0	0	0	0	0	0	0	0
CACSERSGGYTF	2.831e-05	1	0	0	0	0	0	0	2.831e-05	0	0	0	0	0	0	0	0	0	0	0	0	0
CACSESGQGTDTQYF	2.26e-05	1	0	0	0	0	2.26e-05	0	0	0	0	0	0	0	0	0	0	0	0	0	0	0
CACSFEAGYTF	2.48e-05	1	0	2.48e-05	0	0	0	0	0	0	0	0	0	0	0	0	0	0	0	0	0	0
CACSFGQGYSPLHF	0.00042837	10	0	2.48e-05	0	0	4.52e-05	2.892e-05	8.493e-05	0	3.451e-05	3.763e-05	3.857e-05	0	0	4.282e-05	3.883e-05	0	0	0	0	5.215e-05
CACSFRLGVVSQPQHF	2.892e-05	1	0	0	0	0	0	2.892e-05	0	0	0	0	0	0	0	0	0	0	0	0	0	0
CACSFVAGGTGELFF	2.884e-05	1	0	0	0	0	0	0	0	2.884e-05	0	0	0	0	0	0	0	0	0	0	0	0
CACSGDIKAKNIQYF	3.451e-05	1	0	0	0	0	0	0	0	0	3.451e-05	0	0	0	0	0	0	0	0	0	0	0
CACSGGPNQPQHF	0.00026909	6	0	7.441e-05	0	2.399e-05	4.52e-05	0	0	0	3.451e-05	0	0	0	0	0	3.883e-05	0	0	0	0	5.215e-05
CACSGGPNRPQHF	2.831e-05	1	0	0	0	0	0	0	2.831e-05	0	0	0	0	0	0	0	0	0	0	0	0	0
CACSGTGAFF	0.00049655	11	0	2.48e-05	7.258e-05	2.399e-05	4.52e-05	0	2.831e-05	2.884e-05	3.451e-05	7.526e-05	3.857e-05	0	0	8.565e-05	3.883e-05	0	0	0	0	0
CACSGTGAFS	2.26e-05	1	0	0	0	0	2.26e-05	0	0	0	0	0	0	0	0	0	0	0	0	0	0	0
CACSGTGASPLHF	2.399e-05	1	0	0	0	2.399e-05	0	0	0	0	0	0	0	0	0	0	0	0	0	0	0	0
CACSHLSRNEKLFF	2.892e-05	1	0	0	0	0	0	2.892e-05	0	0	0	0	0	0	0	0	0	0	0	0	0	0
CACSKDSSYEQYF	2.26e-05	1	0	0	0	0	2.26e-05	0	0	0	0	0	0	0	0	0	0	0	0	0	0	0
CACSKGQGTPEAFF	2.831e-05	1	0	0	0	0	0	0	2.831e-05	0	0	0	0	0	0	0	0	0	0	0	0	0
CACSKGTRSGTDTQYF	2.399e-05	1	0	0	0	2.399e-05	0	0	0	0	0	0	0	0	0	0	0	0	0	0	0	0
CACSKGTRSSTDTQYF	0.00082433	15	0	2.48e-05	3.629e-05	4.798e-05	4.52e-05	2.892e-05	5.662e-05	2.884e-05	6.903e-05	7.526e-05	3.857e-05	0	0	8.565e-05	7.765e-05	0	7.92e-05	0	7.817e-05	5.215e-05
CACSKRTGGYEQYF	5.662e-05	1	0	0	0	0	0	0	5.662e-05	0	0	0	0	0	0	0	0	0	0	0	0	0
CACSLAGRDTQYF	3.857e-05	1	0	0	0	0	0	0	0	0	0	0	3.857e-05	0	0	0	0	0	0	0	0	0
CACSLAVNNEQFF	0.00101426	13	0	9.921e-05	7.258e-05	4.798e-05	6.781e-05	5.784e-05	8.493e-05	5.768e-05	0	7.526e-05	7.714e-05	0	0	8.565e-05	7.765e-05	0	0.00015839	0	0	5.215e-05
CACSLAVNNGQFF	2.26e-05	1	0	0	0	0	2.26e-05	0	0	0	0	0	0	0	0	0	0	0	0	0	0	0
CACSLDEDQPQHF	2.831e-05	1	0	0	0	0	0	0	2.831e-05	0	0	0	0	0	0	0	0	0	0	0	0	0
CACSLDNYGYTF	3.451e-05	1	0	0	0	0	0	0	0	0	3.451e-05	0	0	0	0	0	0	0	0	0	0	0
CACSLEDRHNQPQHF	5.215e-05	1	0	0	0	0	0	0	0	0	0	0	0	0	0	0	0	0	0	0	0	5.215e-05
CACSLEGTSNQPQHF	2.831e-05	1	0	0	0	0	0	0	2.831e-05	0	0	0	0	0	0	0	0	0	0	0	0	0
CACSLERTNYGYTF	3.629e-05	1	0	0	3.629e-05	0	0	0	0	0	0	0	0	0	0	0	0	0	0	0	0	0
CACSLGLTDTQYF	6.52e-05	1	0	0	0	0	0	0	0	0	0	0	0	6.52e-05	0	0	0	0	0	0	0	0
CACSLGPQIPNSPLHF	2.26e-05	1	0	0	0	0	2.26e-05	0	0	0	0	0	0	0	0	0	0	0	0	0	0	0
CACSLGPVGQGLQETQYF	3.451e-05	1	0	0	0	0	0	0	0	0	3.451e-05	0	0	0	0	0	0	0	0	0	0	0
CACSLLAGSYNEQFF	2.399e-05	1	0	0	0	2.399e-05	0	0	0	0	0	0	0	0	0	0	0	0	0	0	0	0
CACSLLGQPQHL	2.26e-05	1	0	0	0	0	2.26e-05	0	0	0	0	0	0	0	0	0	0	0	0	0	0	0
CACSLQGIPEAFF	3.763e-05	1	0	0	0	0	0	0	0	0	0	3.763e-05	0	0	0	0	0	0	0	0	0	0
CACSLSSQPYEQYF	6.52e-05	1	0	0	0	0	0	0	0	0	0	0	0	6.52e-05	0	0	0	0	0	0	0	0
CACSLTGLAGNSGANVLTF	7.817e-05	1	0	0	0	0	0	0	0	0	0	0	0	0	0	0	0	0	0	0	7.817e-05	0
CACSMRGFQETQYF	0.00015839	1	0	0	0	0	0	0	0	0	0	0	0	0	0	0	0	0	0.00015839	0	0	0
CACSPDDGISGNTIYF	6.52e-05	1	0	0	0	0	0	0	0	0	0	0	0	6.52e-05	0	0	0	0	0	0	0	0
CACSPDRAMSPLHF	5.215e-05	1	0	0	0	0	0	0	0	0	0	0	0	0	0	0	0	0	0	0	0	5.215e-05
CACSPDRGGYTF	6.52e-05	1	0	0	0	0	0	0	0	0	0	0	0	6.52e-05	0	0	0	0	0	0	0	0
CACSPDSREKLFF	2.399e-05	1	0	0	0	2.399e-05	0	0	0	0	0	0	0	0	0	0	0	0	0	0	0	0
CACSPGAGELFF	2.26e-05	1	0	0	0	0	2.26e-05	0	0	0	0	0	0	0	0	0	0	0	0	0	0	0
CACSPGGPGETQYF	2.884e-05	1	0	0	0	0	0	0	0	2.884e-05	0	0	0	0	0	0	0	0	0	0	0	0
CACSPGPGGTEAFF	2.26e-05	1	0	0	0	0	2.26e-05	0	0	0	0	0	0	0	0	0	0	0	0	0	0	0
CACSPGRSPLNTEAFF	2.831e-05	1	0	0	0	0	0	0	2.831e-05	0	0	0	0	0	0	0	0	0	0	0	0	0
CACSPGTGLPYNEQFF	2.884e-05	1	0	0	0	0	0	0	0	2.884e-05	0	0	0	0	0	0	0	0	0	0	0	0
CACSPGTLLF	2.884e-05	1	0	0	0	0	0	0	0	2.884e-05	0	0	0	0	0	0	0	0	0	0	0	0
CACSPHYEQYF	3.629e-05	1	0	0	3.629e-05	0	0	0	0	0	0	0	0	0	0	0	0	0	0	0	0	0
CACSPQDRSYTEAFF	3.451e-05	1	0	0	0	0	0	0	0	0	3.451e-05	0	0	0	0	0	0	0	0	0	0	0
CACSPQGAYEQCF	3.883e-05	1	0	0	0	0	0	0	0	0	0	0	0	0	0	0	3.883e-05	0	0	0	0	0
CACSPQGAYEQHF	2.399e-05	1	0	0	0	2.399e-05	0	0	0	0	0	0	0	0	0	0	0	0	0	0	0	0
CACSPQGAYEQYF	0.00424352	19	0.00019339	0.00019842	0.00029032	0.0002639	0.00020342	0.00020243	0.0002831	0.00017304	0.00017257	0.00022578	0.00026999	6.52e-05	0.00014994	0.00029977	0.00034945	0.00014497	0.00015839	0	0.00039087	0.00020858
CACSPQGAYEQYL	0.00020141	2	0.00012892	0	0	0	0	0	0	0	0	0	0	0	0	0	0	7.248e-05	0	0	0	0
CACSPQGAYKQYF	2.26e-05	1	0	0	0	0	2.26e-05	0	0	0	0	0	0	0	0	0	0	0	0	0	0	0
CACSPQGTYEQYF	3.629e-05	1	0	0	3.629e-05	0	0	0	0	0	0	0	0	0	0	0	0	0	0	0	0	0
CACSPQRAYEQYF	6.446e-05	1	6.446e-05	0	0	0	0	0	0	0	0	0	0	0	0	0	0	0	0	0	0	0
CACSPQVAYEQYF	6.52e-05	1	0	0	0	0	0	0	0	0	0	0	0	6.52e-05	0	0	0	0	0	0	0	0
CACSPRWRISNQPQHF	2.892e-05	1	0	0	0	0	0	2.892e-05	0	0	0	0	0	0	0	0	0	0	0	0	0	0
CACSPSGGYTEAFF	3.763e-05	1	0	0	0	0	0	0	0	0	0	3.763e-05	0	0	0	0	0	0	0	0	0	0
CACSPTGGVGYTF	3.763e-05	1	0	0	0	0	0	0	0	0	0	3.763e-05	0	0	0	0	0	0	0	0	0	0
CACSQARGNTEAFF	6.52e-05	1	0	0	0	0	0	0	0	0	0	0	0	6.52e-05	0	0	0	0	0	0	0	0
CACSQDRMNAEAFF	2.884e-05	1	0	0	0	0	0	0	0	2.884e-05	0	0	0	0	0	0	0	0	0	0	0	0
CACSQDRMNTEAFF	0.00093204	13	0	9.921e-05	7.258e-05	7.197e-05	4.52e-05	2.892e-05	8.493e-05	2.884e-05	0	3.763e-05	7.714e-05	0	0	8.565e-05	0.00011648	0	7.92e-05	0	0	0.00010429
CACSQDRMSTEAFF	3.763e-05	1	0	0	0	0	0	0	0	0	0	3.763e-05	0	0	0	0	0	0	0	0	0	0
CACSQDTTDRAGEQYF	2.884e-05	1	0	0	0	0	0	0	0	2.884e-05	0	0	0	0	0	0	0	0	0	0	0	0
CACSQGGGQPQHF	0.00019658	3	0	0	0	0	0	8.676e-05	0	5.768e-05	0	0	0	0	0	0	0	0	0	0	0	5.215e-05
CACSQGPGQYSANSYEQYF	2.399e-05	1	0	0	0	2.399e-05	0	0	0	0	0	0	0	0	0	0	0	0	0	0	0	0
CACSQGRGNEKLFF	2.399e-05	1	0	0	0	2.399e-05	0	0	0	0	0	0	0	0	0	0	0	0	0	0	0	0
CACSQQFGGVGYTF	2.48e-05	1	0	2.48e-05	0	0	0	0	0	0	0	0	0	0	0	0	0	0	0	0	0	0
CACSQQGLNSPLHF	2.399e-05	1	0	0	0	2.399e-05	0	0	0	0	0	0	0	0	0	0	0	0	0	0	0	0
CACSQVVSAYNEQFF	2.884e-05	1	0	0	0	0	0	0	0	2.884e-05	0	0	0	0	0	0	0	0	0	0	0	0
CACSRDSGYGYTF	3.763e-05	1	0	0	0	0	0	0	0	0	0	3.763e-05	0	0	0	0	0	0	0	0	0	0
CACSRGLNREGRGANVLTF	2.884e-05	1	0	0	0	0	0	0	0	2.884e-05	0	0	0	0	0	0	0	0	0	0	0	0
CACSRGQGAQETQYF	3.629e-05	1	0	0	3.629e-05	0	0	0	0	0	0	0	0	0	0	0	0	0	0	0	0	0
CACSRHLLTDTQYF	0.00042085	10	0	2.48e-05	7.258e-05	2.399e-05	2.26e-05	0	2.831e-05	0	0	3.763e-05	7.714e-05	0	0	4.282e-05	3.883e-05	0	0	0	0	5.215e-05
CACSRQGAGSYEQYF	6.52e-05	1	0	0	0	0	0	0	0	0	0	0	0	6.52e-05	0	0	0	0	0	0	0	0
CACSRRGNQPQHF	2.48e-05	1	0	2.48e-05	0	0	0	0	0	0	0	0	0	0	0	0	0	0	0	0	0	0
CACSRTLSYEQYF	2.26e-05	1	0	0	0	0	2.26e-05	0	0	0	0	0	0	0	0	0	0	0	0	0	0	0
CACSSGPPNSNQPQHF	8.682e-05	3	0	0	0	2.399e-05	0	0	2.831e-05	0	3.451e-05	0	0	0	0	0	0	0	0	0	0	0
CACSSGSPNSNQPQHF	0.00746906	20	0.00077354	0.00024803	0.0003629	0.0002639	0.00022602	0.00026027	0.0002831	0.00031723	0.00034515	0.00030103	0.00034713	0.00058678	0.00044981	0.00038542	0.00031062	0.00057988	0.00023759	0.00069541	0.00023452	0.00026073
CACSSGSPNSNQPQYF	2.892e-05	1	0	0	0	0	0	2.892e-05	0	0	0	0	0	0	0	0	0	0	0	0	0	0
CACSSGSPNSNQPRHF	2.892e-05	1	0	0	0	0	0	2.892e-05	0	0	0	0	0	0	0	0	0	0	0	0	0	0
CACSSGSPNSNQSQHF	2.884e-05	1	0	0	0	0	0	0	0	2.884e-05	0	0	0	0	0	0	0	0	0	0	0	0
CACSSQGFWDTGELFF	2.48e-05	1	0	2.48e-05	0	0	0	0	0	0	0	0	0	0	0	0	0	0	0	0	0	0
CACSSRDTSEQYF	2.399e-05	1	0	0	0	2.399e-05	0	0	0	0	0	0	0	0	0	0	0	0	0	0	0	0
CACSSRYYTF	0.0007297	12	0.00012892	4.961e-05	7.258e-05	2.399e-05	2.26e-05	2.892e-05	0	5.768e-05	3.451e-05	3.763e-05	3.857e-05	0.0001304	0	0	0	0	0	0	0	0.00010429
CACSSSGYGYTF	2.399e-05	1	0	0	0	2.399e-05	0	0	0	0	0	0	0	0	0	0	0	0	0	0	0	0
CACSSSTTNYGYTF	3.451e-05	1	0	0	0	0	0	0	0	0	3.451e-05	0	0	0	0	0	0	0	0	0	0	0
CACSTHRLRQSRANVLTF	3.451e-05	1	0	0	0	0	0	0	0	0	3.451e-05	0	0	0	0	0	0	0	0	0	0	0
CACSTSGTDTQYF	2.26e-05	1	0	0	0	0	2.26e-05	0	0	0	0	0	0	0	0	0	0	0	0	0	0	0
CACSWETGIVRKLFF	2.48e-05	1	0	2.48e-05	0	0	0	0	0	0	0	0	0	0	0	0	0	0	0	0	0	0
CACSWTAGYNEQFF	2.26e-05	1	0	0	0	0	2.26e-05	0	0	0	0	0	0	0	0	0	0	0	0	0	0	0
CACSYEGQPWDQPQHF	5.215e-05	1	0	0	0	0	0	0	0	0	0	0	0	0	0	0	0	0	0	0	0	5.215e-05
CACSYNPFSGYGYTF	3.451e-05	1	0	0	0	0	0	0	0	0	3.451e-05	0	0	0	0	0	0	0	0	0	0	0
CACSYPISSYNSPLHF	6.52e-05	1	0	0	0	0	0	0	0	0	0	0	0	6.52e-05	0	0	0	0	0	0	0	0
CACSYQGNHGPQHF	2.884e-05	1	0	0	0	0	0	0	0	2.884e-05	0	0	0	0	0	0	0	0	0	0	0	0
CACSYRVLGEQYF	3.451e-05	1	0	0	0	0	0	0	0	0	3.451e-05	0	0	0	0	0	0	0	0	0	0	0
CACSYSHPGVNTEAFF	2.26e-05	1	0	0	0	0	2.26e-05	0	0	0	0	0	0	0	0	0	0	0	0	0	0	0
CACSYSQGSYEQYF	2.892e-05	1	0	0	0	0	0	2.892e-05	0	0	0	0	0	0	0	0	0	0	0	0	0	0
CACSYSSEAFF	2.831e-05	1	0	0	0	0	0	0	2.831e-05	0	0	0	0	0	0	0	0	0	0	0	0	0
CACSYSTSFPYEQYF	5.215e-05	1	0	0	0	0	0	0	0	0	0	0	0	0	0	0	0	0	0	0	0	5.215e-05
CACSYTGGSYGYTF	2.26e-05	1	0	0	0	0	2.26e-05	0	0	0	0	0	0	0	0	0	0	0	0	0	0	0
CACSYVGGYTF	2.892e-05	1	0	0	0	0	0	2.892e-05	0	0	0	0	0	0	0	0	0	0	0	0	0	0
CACTDRGAINEQYF	6.52e-05	1	0	0	0	0	0	0	0	0	0	0	0	6.52e-05	0	0	0	0	0	0	0	0
CACTGTLSGAGGYTF	2.26e-05	1	0	0	0	0	2.26e-05	0	0	0	0	0	0	0	0	0	0	0	0	0	0	0
CACTHGTLDTRELFF	0.00014994	1	0	0	0	0	0	0	0	0	0	0	0	0	0.00014994	0	0	0	0	0	0	0
CACTHGTLNTGELFF	0.00055127	11	0.00019339	2.48e-05	0	2.399e-05	2.26e-05	2.892e-05	2.831e-05	0	3.451e-05	0	3.857e-05	6.52e-05	0	0	3.883e-05	0	0	0	0	5.215e-05
CACTHGTLNTRELFF	7.248e-05	1	0	0	0	0	0	0	0	0	0	0	0	0	0	0	0	7.248e-05	0	0	0	0
CACTLTGDTQYF	0.00161477	18	6.446e-05	7.441e-05	7.258e-05	7.197e-05	6.781e-05	2.892e-05	5.662e-05	8.652e-05	3.451e-05	0.00011289	0.00015428	0	7.497e-05	8.565e-05	7.765e-05	7.248e-05	7.92e-05	0.00034771	0	5.215e-05
CACTLTGGTQYF	2.48e-05	1	0	2.48e-05	0	0	0	0	0	0	0	0	0	0	0	0	0	0	0	0	0	0
CACTMWGQGSTEAFF	0.00053176	11	0	2.48e-05	7.258e-05	7.197e-05	4.52e-05	2.892e-05	2.831e-05	2.884e-05	6.903e-05	3.763e-05	0	0	0	8.565e-05	3.883e-05	0	0	0	0	0
CACTMWGQGSTEAFL	2.884e-05	1	0	0	0	0	0	0	0	2.884e-05	0	0	0	0	0	0	0	0	0	0	0	0
CACTQLAGGPDTQYF	6.446e-05	1	6.446e-05	0	0	0	0	0	0	0	0	0	0	0	0	0	0	0	0	0	0	0
CACTSTGDTQYF	5.215e-05	1	0	0	0	0	0	0	0	0	0	0	0	0	0	0	0	0	0	0	0	5.215e-05
CACYRSAYEQYF	6.52e-05	1	0	0	0	0	0	0	0	0	0	0	0	6.52e-05	0	0	0	0	0	0	0	0
CADMDSQETQYF	6.767e-05	2	0	0	0	0	0	0	0	2.884e-05	0	0	0	0	0	0	3.883e-05	0	0	0	0	0
CADQGGAKRNSPLHF	2.884e-05	1	0	0	0	0	0	0	0	2.884e-05	0	0	0	0	0	0	0	0	0	0	0	0
CAEDSGGDNTEAFF	2.48e-05	1	0	2.48e-05	0	0	0	0	0	0	0	0	0	0	0	0	0	0	0	0	0	0
CAEDSGRDNTEAFF	0.00066531	14	0	4.961e-05	3.629e-05	4.798e-05	4.52e-05	2.892e-05	2.831e-05	2.884e-05	3.451e-05	7.526e-05	3.857e-05	0	0	4.282e-05	7.765e-05	0	7.92e-05	0	0	5.215e-05
CAEDSGRDSTEAFF	7.817e-05	1	0	0	0	0	0	0	0	0	0	0	0	0	0	0	0	0	0	0	7.817e-05	0
CAEGVNEKLFF	2.884e-05	1	0	0	0	0	0	0	0	2.884e-05	0	0	0	0	0	0	0	0	0	0	0	0
CAERVDEQYF	0.00018167	6	0	2.48e-05	3.629e-05	2.399e-05	0	2.892e-05	0	2.884e-05	0	0	0	0	0	0	3.883e-05	0	0	0	0	0
CAESGGGEGDTQYF	0.0008254	13	0	4.961e-05	0.00010887	4.798e-05	4.52e-05	2.892e-05	2.831e-05	2.884e-05	0	7.526e-05	3.857e-05	0	0	8.565e-05	7.765e-05	0	0.00015839	0	0	5.215e-05
CAFDRGSMNAEAFF	2.48e-05	1	0	2.48e-05	0	0	0	0	0	0	0	0	0	0	0	0	0	0	0	0	0	0
CAFDRGSMNTEAFF	0.00231727	19	0.00012892	0.00012401	0.00014516	0.00011996	9.041e-05	8.676e-05	0.00011324	0.00011536	0.00013806	7.526e-05	0.00011571	6.52e-05	7.497e-05	0.0001713	0.00011648	0.00021745	0.00015839	0	0.00015635	0.00010429
CAFDRGSMNTEASF	6.162e-05	2	0	0	0	2.399e-05	0	0	0	0	0	3.763e-05	0	0	0	0	0	0	0	0	0	0
CAFDRGSMNTGAFF	7.92e-05	1	0	0	0	0	0	0	0	0	0	0	0	0	0	0	0	0	7.92e-05	0	0	0
CAFDRGSMNTKAFF	2.892e-05	1	0	0	0	0	0	2.892e-05	0	0	0	0	0	0	0	0	0	0	0	0	0	0
CAFDRGSTNTEAFF	6.52e-05	1	0	0	0	0	0	0	0	0	0	0	0	6.52e-05	0	0	0	0	0	0	0	0
CAFGLIDPLHF	2.26e-05	1	0	0	0	0	2.26e-05	0	0	0	0	0	0	0	0	0	0	0	0	0	0	0
CAFGQELSGANVLTF	0.00017826	3	6.446e-05	0	0	0	0	0	0	0	0	0	0	0	7.497e-05	0	3.883e-05	0	0	0	0	0
CAFLQRPLWKHHIF	2.26e-05	1	0	0	0	0	2.26e-05	0	0	0	0	0	0	0	0	0	0	0	0	0	0	0
CAFPGFKDGYTF	7.497e-05	1	0	0	0	0	0	0	0	0	0	0	0	0	7.497e-05	0	0	0	0	0	0	0
CAFQGQAISGNTIYF	0.00123861	15	0	7.441e-05	7.258e-05	7.197e-05	6.781e-05	8.676e-05	0.00016986	2.884e-05	0.00010354	0.00011289	7.714e-05	0	0	8.565e-05	7.765e-05	0	7.92e-05	0	7.817e-05	5.215e-05
CAFQGQATSGNTIYF	2.399e-05	1	0	0	0	2.399e-05	0	0	0	0	0	0	0	0	0	0	0	0	0	0	0	0
CAFRQGNYEQYF	2.831e-05	1	0	0	0	0	0	0	2.831e-05	0	0	0	0	0	0	0	0	0	0	0	0	0
CAFSELMTGTGTYEQYF	5.291e-05	2	0	0	0	2.399e-05	0	2.892e-05	0	0	0	0	0	0	0	0	0	0	0	0	0	0
CAFTGGAGLFTDTQYF	0.00037639	9	0	4.961e-05	3.629e-05	4.798e-05	4.52e-05	2.892e-05	0	5.768e-05	3.451e-05	3.763e-05	3.857e-05	0	0	0	0	0	0	0	0	0
CAFTVGGRGRTEAFF	0.0003295	10	0	2.48e-05	3.629e-05	2.399e-05	2.26e-05	2.892e-05	0	2.884e-05	3.451e-05	0	3.857e-05	0	0	0	3.883e-05	0	0	0	0	5.215e-05
CAGAAAGGSEQYF	5.144e-05	2	0	0	0	0	2.26e-05	0	0	2.884e-05	0	0	0	0	0	0	0	0	0	0	0	0
CAGAERDSYEQYF	2.892e-05	1	0	0	0	0	0	2.892e-05	0	0	0	0	0	0	0	0	0	0	0	0	0	0
CAGAKKLFF	0.00032337	6	0	7.441e-05	0	0	4.52e-05	0	2.831e-05	5.768e-05	0	0	3.857e-05	0	0	0	0	0	7.92e-05	0	0	0
CAGAQGGRNSPLHF	0.00055319	12	0	2.48e-05	3.629e-05	4.798e-05	2.26e-05	8.676e-05	2.831e-05	5.768e-05	3.451e-05	3.763e-05	0	0	0	8.565e-05	3.883e-05	0	0	0	0	5.215e-05
CAGATGVGEKLFF	2.892e-05	1	0	0	0	0	0	2.892e-05	0	0	0	0	0	0	0	0	0	0	0	0	0	0
CAGAVGAPYNSPLHF	2.831e-05	1	0	0	0	0	0	0	2.831e-05	0	0	0	0	0	0	0	0	0	0	0	0	0
CAGCGFATEAFF	2.399e-05	1	0	0	0	2.399e-05	0	0	0	0	0	0	0	0	0	0	0	0	0	0	0	0
CAGCGFTTEAFF	0.00049969	11	0	7.441e-05	3.629e-05	4.798e-05	4.52e-05	2.892e-05	2.831e-05	2.884e-05	0	3.763e-05	7.714e-05	0	0	4.282e-05	0	0	0	0	0	5.215e-05
CAGDGLAGGEQYF	0.00059279	11	0.00012892	0	0	2.399e-05	0	2.892e-05	5.662e-05	0	3.451e-05	0	3.857e-05	0	7.497e-05	4.282e-05	3.883e-05	7.248e-05	0	0	0	5.215e-05
CAGDLTGLDEKLFF	0.00065369	13	0	2.48e-05	7.258e-05	4.798e-05	4.52e-05	2.892e-05	0	2.884e-05	3.451e-05	3.763e-05	3.857e-05	0	0	8.565e-05	7.765e-05	0	7.92e-05	0	0	5.215e-05
CAGDLTGLDEKLFL	2.831e-05	1	0	0	0	0	0	0	2.831e-05	0	0	0	0	0	0	0	0	0	0	0	0	0
CAGDLTGLGYGYTF	0.0008776	14	0	2.48e-05	3.629e-05	2.399e-05	4.52e-05	2.892e-05	0	8.652e-05	6.903e-05	0.00011289	7.714e-05	0	0	8.565e-05	7.765e-05	0	7.92e-05	0	7.817e-05	5.215e-05
CAGDRGRLGYNEQFF	0.0003602	8	0	2.48e-05	0	4.798e-05	0	0	2.831e-05	5.768e-05	3.451e-05	3.763e-05	7.714e-05	0	0	0	0	0	0	0	0	5.215e-05
CAGDRMANTEAFF	2.26e-05	1	0	0	0	0	2.26e-05	0	0	0	0	0	0	0	0	0	0	0	0	0	0	0
CAGDYTF	7.497e-05	1	0	0	0	0	0	0	0	0	0	0	0	0	7.497e-05	0	0	0	0	0	0	0
CAGEGALNTDTQYF	7.92e-05	1	0	0	0	0	0	0	0	0	0	0	0	0	0	0	0	0	7.92e-05	0	0	0
CAGEGGRPVYGYTF	0.00044129	5	0.00012892	0	0	0	0	0	0	0	3.451e-05	0	0	0.0001304	7.497e-05	0	0	7.248e-05	0	0	0	0
CAGEGISYEQYF	2.48e-05	1	0	2.48e-05	0	0	0	0	0	0	0	0	0	0	0	0	0	0	0	0	0	0
CAGETGGPNEKLFF	2.884e-05	1	0	0	0	0	0	0	0	2.884e-05	0	0	0	0	0	0	0	0	0	0	0	0
CAGGAFRDQYF	7.526e-05	1	0	0	0	0	0	0	0	0	0	7.526e-05	0	0	0	0	0	0	0	0	0	0
CAGGDGVSYEQYF	2.892e-05	1	0	0	0	0	0	2.892e-05	0	0	0	0	0	0	0	0	0	0	0	0	0	0
CAGGEPNQPQHF	0.00032996	6	0	0	0	2.399e-05	2.26e-05	2.892e-05	0	0	3.451e-05	0	0	0	7.497e-05	0	0	0.00014497	0	0	0	0
CAGGFELYEQYF	2.884e-05	1	0	0	0	0	0	0	0	2.884e-05	0	0	0	0	0	0	0	0	0	0	0	0
CAGGFSGANVLTF	0.00115069	17	6.446e-05	2.48e-05	7.258e-05	7.197e-05	4.52e-05	2.892e-05	8.493e-05	5.768e-05	6.903e-05	3.763e-05	7.714e-05	6.52e-05	0	0	3.883e-05	7.248e-05	7.92e-05	0	0.00015635	0.00010429
CAGGGDGYEQYF	0.00055449	11	0	2.48e-05	3.629e-05	0	4.52e-05	2.892e-05	0	5.768e-05	3.451e-05	7.526e-05	0	0	0	4.282e-05	7.765e-05	0	7.92e-05	0	0	5.215e-05
CAGGGDGYERYF	4.74e-05	2	0	2.48e-05	0	0	2.26e-05	0	0	0	0	0	0	0	0	0	0	0	0	0	0	0
CAGGGSSKVEQYF	7.497e-05	1	0	0	0	0	0	0	0	0	0	0	0	0	7.497e-05	0	0	0	0	0	0	0
CAGGLGAEQETQYF	2.892e-05	1	0	0	0	0	0	2.892e-05	0	0	0	0	0	0	0	0	0	0	0	0	0	0
CAGGLGTDYGYTF	2.884e-05	1	0	0	0	0	0	0	0	2.884e-05	0	0	0	0	0	0	0	0	0	0	0	0
CAGGLGTEQEAQYF	2.26e-05	1	0	0	0	0	2.26e-05	0	0	0	0	0	0	0	0	0	0	0	0	0	0	0
CAGGLGTEQETQYF	0.00099969	15	0	7.441e-05	0.00010887	4.798e-05	6.781e-05	2.892e-05	2.831e-05	8.652e-05	6.903e-05	3.763e-05	3.857e-05	0	0	8.565e-05	0.00011648	0	7.92e-05	0	7.817e-05	5.215e-05
CAGGLGTGQETQYF	2.399e-05	1	0	0	0	2.399e-05	0	0	0	0	0	0	0	0	0	0	0	0	0	0	0	0
CAGGLSTDTQYF	0.00104778	17	6.446e-05	4.961e-05	0.00010887	7.197e-05	2.26e-05	8.676e-05	2.831e-05	2.884e-05	3.451e-05	7.526e-05	3.857e-05	6.52e-05	0	8.565e-05	7.765e-05	0	7.92e-05	0	7.817e-05	5.215e-05
CAGGPDNGCTF	2.892e-05	1	0	0	0	0	0	2.892e-05	0	0	0	0	0	0	0	0	0	0	0	0	0	0
CAGGPDNGYTF	0.00080869	13	0	4.961e-05	7.258e-05	7.197e-05	4.52e-05	8.676e-05	5.662e-05	2.884e-05	6.903e-05	0.00011289	3.857e-05	0	0	8.565e-05	3.883e-05	0	0	0	0	5.215e-05
CAGGPGTLGFNEQFF	0.00027104	8	0	2.48e-05	0	2.399e-05	4.52e-05	2.892e-05	0	2.884e-05	0	3.763e-05	0	0	0	4.282e-05	3.883e-05	0	0	0	0	0
CAGGPRGGYEQYF	2.48e-05	1	0	2.48e-05	0	0	0	0	0	0	0	0	0	0	0	0	0	0	0	0	0	0
CAGGQGGNTEAFF	3.629e-05	1	0	0	3.629e-05	0	0	0	0	0	0	0	0	0	0	0	0	0	0	0	0	0
CAGGQGGSTGELFF	0.00261696	15	0	4.961e-05	0.00018145	0.00011996	0.00011301	0.00011567	0.00014155	2.884e-05	0.00010354	0.00018815	3.857e-05	0	0	4.282e-05	0.00015531	0	0	0.00086926	0.00015635	0.00031287
CAGGQGSDTEAFF	2.48e-05	1	0	2.48e-05	0	0	0	0	0	0	0	0	0	0	0	0	0	0	0	0	0	0
CAGGQGSNTEAFF	0.00155433	17	0	4.961e-05	0.00010887	0.00011996	9.041e-05	8.676e-05	8.493e-05	0.0001442	0.00017257	3.763e-05	7.714e-05	6.52e-05	0.00014994	8.565e-05	7.765e-05	7.248e-05	7.92e-05	0	0	5.215e-05
CAGGRDTSYEQYF	3.451e-05	1	0	0	0	0	0	0	0	0	3.451e-05	0	0	0	0	0	0	0	0	0	0	0
CAGGRGGLVNQPQHF	0.00010389	2	0	0	0	0	0	2.892e-05	0	0	0	0	0	0	7.497e-05	0	0	0	0	0	0	0
CAGGSSGANVLTF	2.48e-05	1	0	2.48e-05	0	0	0	0	0	0	0	0	0	0	0	0	0	0	0	0	0	0
CAGGSVRGYTF	0.00068556	10	0	0	7.258e-05	0	2.26e-05	2.892e-05	8.493e-05	5.768e-05	0.00010354	7.526e-05	0	0	0	4.282e-05	3.883e-05	0	0.00015839	0	0	0
CAGGTGAVGELFF	9.221e-05	3	0	2.48e-05	0	0	0	0	0	2.884e-05	0	0	3.857e-05	0	0	0	0	0	0	0	0	0
CAGGTLGYGYTF	2.48e-05	1	0	2.48e-05	0	0	0	0	0	0	0	0	0	0	0	0	0	0	0	0	0	0
CAGGTVAAGELFF	0.00046272	6	0	0	0	4.798e-05	2.26e-05	0	0.00014155	5.768e-05	3.451e-05	0	0	0	0	0	0	0	0.00015839	0	0	0
CAGHGATEAFF	6.337e-05	2	0	2.48e-05	0	0	0	0	0	0	0	0	3.857e-05	0	0	0	0	0	0	0	0	0
CAGHSDYGYTF	0.00014994	1	0	0	0	0	0	0	0	0	0	0	0	0	0.00014994	0	0	0	0	0	0	0
CAGHYTGRNEKLFF	3.451e-05	1	0	0	0	0	0	0	0	0	3.451e-05	0	0	0	0	0	0	0	0	0	0	0
CAGIAGPHSGANVLTF	2.831e-05	1	0	0	0	0	0	0	2.831e-05	0	0	0	0	0	0	0	0	0	0	0	0	0
CAGIDGREHGYTF	8.565e-05	1	0	0	0	0	0	0	0	0	0	0	0	0	0	8.565e-05	0	0	0	0	0	0
CAGILQGAGEKLFF	2.831e-05	1	0	0	0	0	0	0	2.831e-05	0	0	0	0	0	0	0	0	0	0	0	0	0
CAGILQGASEKLFF	0.00042115	8	0	4.961e-05	0	4.798e-05	2.26e-05	2.892e-05	0.00016986	2.884e-05	3.451e-05	0	0	0	0	0	3.883e-05	0	0	0	0	0
CAGILRGASEKLFF	3.451e-05	1	0	0	0	0	0	0	0	0	3.451e-05	0	0	0	0	0	0	0	0	0	0	0
CAGKAALRREESYNEQFF	7.497e-05	1	0	0	0	0	0	0	0	0	0	0	0	0	7.497e-05	0	0	0	0	0	0	0
CAGKAGGGQKTFF	2.831e-05	1	0	0	0	0	0	0	2.831e-05	0	0	0	0	0	0	0	0	0	0	0	0	0
CAGKDGLTNYGYTF	3.763e-05	1	0	0	0	0	0	0	0	0	0	3.763e-05	0	0	0	0	0	0	0	0	0	0
CAGKGAGRGEQYF	2.831e-05	1	0	0	0	0	0	0	2.831e-05	0	0	0	0	0	0	0	0	0	0	0	0	0
CAGKGSHSTDTQYF	2.892e-05	1	0	0	0	0	0	2.892e-05	0	0	0	0	0	0	0	0	0	0	0	0	0	0
CAGKLAGEVEQYF	0.00014994	1	0	0	0	0	0	0	0	0	0	0	0	0	0.00014994	0	0	0	0	0	0	0
CAGKRTSAYEQYF	0.00022596	5	0	0	3.629e-05	2.399e-05	0	0	0	0	0	0	3.857e-05	0	7.497e-05	0	0	0	0	0	0	5.215e-05
CAGLTGGTYNSPLHF	0.00093786	14	0	7.441e-05	7.258e-05	4.798e-05	4.52e-05	2.892e-05	8.493e-05	5.768e-05	0	3.763e-05	0.00011571	0	0	8.565e-05	7.765e-05	0	7.92e-05	0	7.817e-05	5.215e-05
CAGLTTGQGRHEQYF	2.399e-05	1	0	0	0	2.399e-05	0	0	0	0	0	0	0	0	0	0	0	0	0	0	0	0
CAGMPSGGDPTGELFF	0.00017385	1	0	0	0	0	0	0	0	0	0	0	0	0	0	0	0	0	0	0.00017385	0	0
CAGNGARNTEAFF	7.92e-05	1	0	0	0	0	0	0	0	0	0	0	0	0	0	0	0	0	7.92e-05	0	0	0
CAGNLGDSSFNSPLHF	2.831e-05	1	0	0	0	0	0	0	2.831e-05	0	0	0	0	0	0	0	0	0	0	0	0	0
CAGNLQGASTEAFF	2.399e-05	1	0	0	0	2.399e-05	0	0	0	0	0	0	0	0	0	0	0	0	0	0	0	0
CAGNPQRGLSYEQYF	3.763e-05	1	0	0	0	0	0	0	0	0	0	3.763e-05	0	0	0	0	0	0	0	0	0	0
CAGNPSGGGGQPQHF	2.892e-05	1	0	0	0	0	0	2.892e-05	0	0	0	0	0	0	0	0	0	0	0	0	0	0
CAGNPTADTQYF	3.451e-05	1	0	0	0	0	0	0	0	0	3.451e-05	0	0	0	0	0	0	0	0	0	0	0
CAGNQGGYNEQFF	2.884e-05	1	0	0	0	0	0	0	0	2.884e-05	0	0	0	0	0	0	0	0	0	0	0	0
CAGNQYRGDTQYF	2.399e-05	1	0	0	0	2.399e-05	0	0	0	0	0	0	0	0	0	0	0	0	0	0	0	0
CAGNRDQETQYF	0.00051349	9	6.446e-05	2.48e-05	0	0	0	0	5.662e-05	2.884e-05	0	3.763e-05	0	6.52e-05	0	0	3.883e-05	0.00014497	0	0	0	5.215e-05
CAGNRGLSGTPNEQFF	3.763e-05	1	0	0	0	0	0	0	0	0	0	3.763e-05	0	0	0	0	0	0	0	0	0	0
CAGNRVGPPDTQYF	3.857e-05	1	0	0	0	0	0	0	0	0	0	0	3.857e-05	0	0	0	0	0	0	0	0	0
CAGPDRETYEQYF	0.00080011	14	0	4.961e-05	7.258e-05	2.399e-05	6.781e-05	2.892e-05	5.662e-05	5.768e-05	3.451e-05	3.763e-05	7.714e-05	0	0	8.565e-05	7.765e-05	0	0	0	7.817e-05	5.215e-05
CAGQAANYGYTF	6.446e-05	1	6.446e-05	0	0	0	0	0	0	0	0	0	0	0	0	0	0	0	0	0	0	0
CAGQRERNTGELFF	7.817e-05	1	0	0	0	0	0	0	0	0	0	0	0	0	0	0	0	0	0	0	7.817e-05	0
CAGQTPQRTGELFF	0.00020163	4	0	0	0	2.399e-05	0	0	0	0	3.451e-05	0	0	0	0	0	3.883e-05	0	0	0	0	0.00010429
CAGQTQYF	0.00010769	4	0	2.48e-05	3.629e-05	2.399e-05	2.26e-05	0	0	0	0	0	0	0	0	0	0	0	0	0	0	0
CAGQVSGNYGYTF	0.00020463	3	6.446e-05	0	0	0	0	0	0	0	0	0	0	6.52e-05	7.497e-05	0	0	0	0	0	0	0
CAGRASGTHYGYTF	7.497e-05	1	0	0	0	0	0	0	0	0	0	0	0	0	7.497e-05	0	0	0	0	0	0	0
CAGRDDMDEKLFF	6.446e-05	1	6.446e-05	0	0	0	0	0	0	0	0	0	0	0	0	0	0	0	0	0	0	0
CAGRDGLTNYGYTF	3.451e-05	1	0	0	0	0	0	0	0	0	3.451e-05	0	0	0	0	0	0	0	0	0	0	0
CAGRDGRERTWGEQYF	7.248e-05	1	0	0	0	0	0	0	0	0	0	0	0	0	0	0	0	7.248e-05	0	0	0	0
CAGRDSLNYGYTF	2.884e-05	1	0	0	0	0	0	0	0	2.884e-05	0	0	0	0	0	0	0	0	0	0	0	0
CAGRDWGAEAFF	5.768e-05	1	0	0	0	0	0	0	0	5.768e-05	0	0	0	0	0	0	0	0	0	0	0	0
CAGREEGYEQYF	6.52e-05	1	0	0	0	0	0	0	0	0	0	0	0	6.52e-05	0	0	0	0	0	0	0	0
CAGRFGRENSPLHF	3.763e-05	1	0	0	0	0	0	0	0	0	0	3.763e-05	0	0	0	0	0	0	0	0	0	0
CAGRFTGTRKGLYNEQFF	7.497e-05	1	0	0	0	0	0	0	0	0	0	0	0	0	7.497e-05	0	0	0	0	0	0	0
CAGRGAAGVTEAFF	2.399e-05	1	0	0	0	2.399e-05	0	0	0	0	0	0	0	0	0	0	0	0	0	0	0	0
CAGRGGNAYNEQFF	3.451e-05	1	0	0	0	0	0	0	0	0	3.451e-05	0	0	0	0	0	0	0	0	0	0	0
CAGRGGYEQYF	3.763e-05	1	0	0	0	0	0	0	0	0	0	3.763e-05	0	0	0	0	0	0	0	0	0	0
CAGRGPLKAFF	2.884e-05	1	0	0	0	0	0	0	0	2.884e-05	0	0	0	0	0	0	0	0	0	0	0	0
CAGRGPNSNEKLFF	2.892e-05	1	0	0	0	0	0	2.892e-05	0	0	0	0	0	0	0	0	0	0	0	0	0	0
CAGRGQGDTEAFF	0.00033665	6	0	2.48e-05	0	4.798e-05	2.26e-05	0	0	2.884e-05	0	0	3.857e-05	0	0	0	0	0	0	0.00017385	0	0
CAGRGQGDTGAFF	2.892e-05	1	0	0	0	0	0	2.892e-05	0	0	0	0	0	0	0	0	0	0	0	0	0	0
CAGRGQPTINTEAFF	2.831e-05	1	0	0	0	0	0	0	2.831e-05	0	0	0	0	0	0	0	0	0	0	0	0	0
CAGRGQPTMNTEAFF	0.00026558	7	0	2.48e-05	0	4.798e-05	4.52e-05	0	2.831e-05	0	0	3.763e-05	0	0	0	4.282e-05	3.883e-05	0	0	0	0	0
CAGRGTPPSEKLFF	6.446e-05	1	6.446e-05	0	0	0	0	0	0	0	0	0	0	0	0	0	0	0	0	0	0	0
CAGRGVAAEKLFF	7.497e-05	1	0	0	0	0	0	0	0	0	0	0	0	0	7.497e-05	0	0	0	0	0	0	0
CAGRIHIPGLFTEAFF	2.884e-05	1	0	0	0	0	0	0	0	2.884e-05	0	0	0	0	0	0	0	0	0	0	0	0
CAGRKDTYEQYF	2.399e-05	1	0	0	0	2.399e-05	0	0	0	0	0	0	0	0	0	0	0	0	0	0	0	0
CAGRKFAGYEQYF	2.26e-05	1	0	0	0	0	2.26e-05	0	0	0	0	0	0	0	0	0	0	0	0	0	0	0
CAGRPGARGTEAFF	2.399e-05	1	0	0	0	2.399e-05	0	0	0	0	0	0	0	0	0	0	0	0	0	0	0	0
CAGRPGGLTEAFF	2.26e-05	1	0	0	0	0	2.26e-05	0	0	0	0	0	0	0	0	0	0	0	0	0	0	0
CAGRPGQANTEAFF	2.892e-05	1	0	0	0	0	0	2.892e-05	0	0	0	0	0	0	0	0	0	0	0	0	0	0
CAGRPGVPDGYTF	2.892e-05	1	0	0	0	0	0	2.892e-05	0	0	0	0	0	0	0	0	0	0	0	0	0	0
CAGRPRDRGSRGYTF	5.662e-05	1	0	0	0	0	0	0	5.662e-05	0	0	0	0	0	0	0	0	0	0	0	0	0
CAGRPTLGQPQHF	0.00034771	1	0	0	0	0	0	0	0	0	0	0	0	0	0	0	0	0	0	0.00034771	0	0
CAGRQGLLNTIYF	2.831e-05	1	0	0	0	0	0	0	2.831e-05	0	0	0	0	0	0	0	0	0	0	0	0	0
CAGRRDIRTGYTF	2.26e-05	1	0	0	0	0	2.26e-05	0	0	0	0	0	0	0	0	0	0	0	0	0	0	0
CAGRRGVLGTEAFF	0.00060591	13	0	2.48e-05	3.629e-05	4.798e-05	4.52e-05	2.892e-05	2.831e-05	2.884e-05	0	3.763e-05	7.714e-05	0	0	4.282e-05	7.765e-05	0	0	0	7.817e-05	5.215e-05
CAGRRQGAYEQYF	0.00034771	1	0	0	0	0	0	0	0	0	0	0	0	0	0	0	0	0	0	0.00034771	0	0
CAGRRQGTDTQYF	2.26e-05	1	0	0	0	0	2.26e-05	0	0	0	0	0	0	0	0	0	0	0	0	0	0	0
CAGRSPAAATEAFF	7.92e-05	1	0	0	0	0	0	0	0	0	0	0	0	0	0	0	0	0	7.92e-05	0	0	0
CAGRTGGKLFF	3.629e-05	1	0	0	3.629e-05	0	0	0	0	0	0	0	0	0	0	0	0	0	0	0	0	0
CAGRTGLEAFF	3.883e-05	1	0	0	0	0	0	0	0	0	0	0	0	0	0	0	3.883e-05	0	0	0	0	0
CAGRTGQGAMNTEAFF	2.884e-05	1	0	0	0	0	0	0	0	2.884e-05	0	0	0	0	0	0	0	0	0	0	0	0
CAGRVTGTSGMDEQFF	2.399e-05	1	0	0	0	2.399e-05	0	0	0	0	0	0	0	0	0	0	0	0	0	0	0	0
CAGRYRQGGYEQYF	0.00017385	1	0	0	0	0	0	0	0	0	0	0	0	0	0	0	0	0	0	0.00017385	0	0
CAGSADRAPETQYF	2.26e-05	1	0	0	0	0	2.26e-05	0	0	0	0	0	0	0	0	0	0	0	0	0	0	0
CAGSADSQPQHF	3.763e-05	1	0	0	0	0	0	0	0	0	0	3.763e-05	0	0	0	0	0	0	0	0	0	0
CAGSAEGGRDYTDTQYF	2.831e-05	1	0	0	0	0	0	0	2.831e-05	0	0	0	0	0	0	0	0	0	0	0	0	0
CAGSAEGGRVTEAFF	3.857e-05	1	0	0	0	0	0	0	0	0	0	0	3.857e-05	0	0	0	0	0	0	0	0	0
CAGSAGGGLAEAFF	7.248e-05	1	0	0	0	0	0	0	0	0	0	0	0	0	0	0	0	7.248e-05	0	0	0	0
CAGSAGRLNTEAFF	2.26e-05	1	0	0	0	0	2.26e-05	0	0	0	0	0	0	0	0	0	0	0	0	0	0	0
CAGSANTEAFF	3.451e-05	1	0	0	0	0	0	0	0	0	3.451e-05	0	0	0	0	0	0	0	0	0	0	0
CAGSAPPAGRYTF	2.26e-05	1	0	0	0	0	2.26e-05	0	0	0	0	0	0	0	0	0	0	0	0	0	0	0
CAGSAREPNYGYTF	2.48e-05	1	0	2.48e-05	0	0	0	0	0	0	0	0	0	0	0	0	0	0	0	0	0	0
CAGSARPPGAGEAFF	7.248e-05	1	0	0	0	0	0	0	0	0	0	0	0	0	0	0	0	7.248e-05	0	0	0	0
CAGSARQGNQPQHF	3.883e-05	1	0	0	0	0	0	0	0	0	0	0	0	0	0	0	3.883e-05	0	0	0	0	0
CAGSASGTDTQYF	2.892e-05	1	0	0	0	0	0	2.892e-05	0	0	0	0	0	0	0	0	0	0	0	0	0	0
CAGSASVDRNSPLHF	2.26e-05	1	0	0	0	0	2.26e-05	0	0	0	0	0	0	0	0	0	0	0	0	0	0	0
CAGSAVVAKTGELFF	3.451e-05	1	0	0	0	0	0	0	0	0	3.451e-05	0	0	0	0	0	0	0	0	0	0	0
CAGSAVVARTGELFF	2.26e-05	1	0	0	0	0	2.26e-05	0	0	0	0	0	0	0	0	0	0	0	0	0	0	0
CAGSDGGRYYGQFF	5.215e-05	1	0	0	0	0	0	0	0	0	0	0	0	0	0	0	0	0	0	0	0	5.215e-05
CAGSDPGTASYGYTF	2.399e-05	1	0	0	0	2.399e-05	0	0	0	0	0	0	0	0	0	0	0	0	0	0	0	0
CAGSDRQGSNQPQHF	6.52e-05	1	0	0	0	0	0	0	0	0	0	0	0	6.52e-05	0	0	0	0	0	0	0	0
CAGSDTSYGYTF	5.215e-05	1	0	0	0	0	0	0	0	0	0	0	0	0	0	0	0	0	0	0	0	5.215e-05
CAGSEALSPDTQYF	7.248e-05	1	0	0	0	0	0	0	0	0	0	0	0	0	0	0	0	7.248e-05	0	0	0	0
CAGSEAPADYEQYF	2.884e-05	1	0	0	0	0	0	0	0	2.884e-05	0	0	0	0	0	0	0	0	0	0	0	0
CAGSEDTYRAPAFF	6.52e-05	1	0	0	0	0	0	0	0	0	0	0	0	6.52e-05	0	0	0	0	0	0	0	0
CAGSEEPSSGYTIYF	2.884e-05	1	0	0	0	0	0	0	0	2.884e-05	0	0	0	0	0	0	0	0	0	0	0	0
CAGSEGATDTQYF	5.784e-05	1	0	0	0	0	0	5.784e-05	0	0	0	0	0	0	0	0	0	0	0	0	0	0
CAGSEGRGFEQFF	0.00013072	3	0	0	0	0	2.26e-05	2.892e-05	0	0	0	0	0	0	0	0	0	0	7.92e-05	0	0	0
CAGSEIRARKDTQYF	7.248e-05	1	0	0	0	0	0	0	0	0	0	0	0	0	0	0	0	7.248e-05	0	0	0	0
CAGSELAGGQEIQYF	2.48e-05	1	0	2.48e-05	0	0	0	0	0	0	0	0	0	0	0	0	0	0	0	0	0	0
CAGSELRGRNQPQHF	2.48e-05	1	0	2.48e-05	0	0	0	0	0	0	0	0	0	0	0	0	0	0	0	0	0	0
CAGSEPMSSYNEQFF	2.399e-05	1	0	0	0	2.399e-05	0	0	0	0	0	0	0	0	0	0	0	0	0	0	0	0
CAGSEPNSPLHF	7.92e-05	1	0	0	0	0	0	0	0	0	0	0	0	0	0	0	0	0	7.92e-05	0	0	0
CAGSEQYSNQPQHF	3.629e-05	1	0	0	3.629e-05	0	0	0	0	0	0	0	0	0	0	0	0	0	0	0	0	0
CAGSERLAGGETQYF	0.00030447	6	0	0	0	0	0	2.892e-05	2.831e-05	5.768e-05	3.451e-05	0	3.857e-05	0	0	0	0.00011648	0	0	0	0	0
CAGSERVKGSAKLFF	2.831e-05	1	0	0	0	0	0	0	2.831e-05	0	0	0	0	0	0	0	0	0	0	0	0	0
CAGSESETQYF	2.884e-05	1	0	0	0	0	0	0	0	2.884e-05	0	0	0	0	0	0	0	0	0	0	0	0
CAGSESRLAGAQYF	2.831e-05	1	0	0	0	0	0	0	2.831e-05	0	0	0	0	0	0	0	0	0	0	0	0	0
CAGSESWRGSYNEQFF	2.48e-05	1	0	2.48e-05	0	0	0	0	0	0	0	0	0	0	0	0	0	0	0	0	0	0
CAGSEYGTGLYGYTF	5.662e-05	1	0	0	0	0	0	0	5.662e-05	0	0	0	0	0	0	0	0	0	0	0	0	0
CAGSFAGLANTEAFF	2.884e-05	1	0	0	0	0	0	0	0	2.884e-05	0	0	0	0	0	0	0	0	0	0	0	0
CAGSFDQNTEAFF	2.26e-05	1	0	0	0	0	2.26e-05	0	0	0	0	0	0	0	0	0	0	0	0	0	0	0
CAGSFEGSREQYF	7.92e-05	1	0	0	0	0	0	0	0	0	0	0	0	0	0	0	0	0	7.92e-05	0	0	0
CAGSFERSGYTF	5.091e-05	2	0	0	0	0	2.26e-05	0	2.831e-05	0	0	0	0	0	0	0	0	0	0	0	0	0
CAGSFFPYEQYF	0.00017385	1	0	0	0	0	0	0	0	0	0	0	0	0	0	0	0	0	0	0.00017385	0	0
CAGSFGGNQPQHF	2.892e-05	1	0	0	0	0	0	2.892e-05	0	0	0	0	0	0	0	0	0	0	0	0	0	0
CAGSFGGNSNQPQHF	5.283e-05	2	0	0	0	2.399e-05	0	0	0	2.884e-05	0	0	0	0	0	0	0	0	0	0	0	0
CAGSFGGSTEAFF	0.00034771	1	0	0	0	0	0	0	0	0	0	0	0	0	0	0	0	0	0	0.00034771	0	0
CAGSFGSGTGGNTIYF	9.898e-05	2	6.446e-05	0	0	0	0	0	0	0	3.451e-05	0	0	0	0	0	0	0	0	0	0	0
CAGSFGTGGNTIYF	2.884e-05	1	0	0	0	0	0	0	0	2.884e-05	0	0	0	0	0	0	0	0	0	0	0	0
CAGSFGTNAYNEQFF	3.629e-05	1	0	0	3.629e-05	0	0	0	0	0	0	0	0	0	0	0	0	0	0	0	0	0
CAGSFIGSGGGTQYF	2.892e-05	1	0	0	0	0	0	2.892e-05	0	0	0	0	0	0	0	0	0	0	0	0	0	0
CAGSFLNTEAFF	2.892e-05	1	0	0	0	0	0	2.892e-05	0	0	0	0	0	0	0	0	0	0	0	0	0	0
CAGSFLSGGAHEQYF	2.48e-05	1	0	2.48e-05	0	0	0	0	0	0	0	0	0	0	0	0	0	0	0	0	0	0
CAGSFMGRGTEAFF	2.399e-05	1	0	0	0	2.399e-05	0	0	0	0	0	0	0	0	0	0	0	0	0	0	0	0
CAGSFNGGASEQFF	2.831e-05	1	0	0	0	0	0	0	2.831e-05	0	0	0	0	0	0	0	0	0	0	0	0	0
CAGSFNGGAVHEQYF	2.48e-05	1	0	2.48e-05	0	0	0	0	0	0	0	0	0	0	0	0	0	0	0	0	0	0
CAGSFNNYGYTF	2.884e-05	1	0	0	0	0	0	0	0	2.884e-05	0	0	0	0	0	0	0	0	0	0	0	0
CAGSFNRRGRAEAFF	6.283e-05	2	0	0	0	0	0	0	2.831e-05	0	3.451e-05	0	0	0	0	0	0	0	0	0	0	0
CAGSFQAQPQHF	2.48e-05	1	0	2.48e-05	0	0	0	0	0	0	0	0	0	0	0	0	0	0	0	0	0	0
CAGSFRAI	2.399e-05	1	0	0	0	2.399e-05	0	0	0	0	0	0	0	0	0	0	0	0	0	0	0	0
CAGSFRGGGDEQYF	6.52e-05	1	0	0	0	0	0	0	0	0	0	0	0	6.52e-05	0	0	0	0	0	0	0	0
CAGSFRGGNTEAFF	2.892e-05	1	0	0	0	0	0	2.892e-05	0	0	0	0	0	0	0	0	0	0	0	0	0	0
CAGSFRGNTEAFF	2.399e-05	1	0	0	0	2.399e-05	0	0	0	0	0	0	0	0	0	0	0	0	0	0	0	0
CAGSFRQDSPLHF	2.884e-05	1	0	0	0	0	0	0	0	2.884e-05	0	0	0	0	0	0	0	0	0	0	0	0
CAGSFRTGDSGNTIYF	2.48e-05	1	0	2.48e-05	0	0	0	0	0	0	0	0	0	0	0	0	0	0	0	0	0	0
CAGSFRVSYNEQFF	7.248e-05	1	0	0	0	0	0	0	0	0	0	0	0	0	0	0	0	7.248e-05	0	0	0	0
CAGSFSGADSNYGYTF	3.451e-05	1	0	0	0	0	0	0	0	0	3.451e-05	0	0	0	0	0	0	0	0	0	0	0
CAGSFSGVGSYEQYF	2.831e-05	1	0	0	0	0	0	0	2.831e-05	0	0	0	0	0	0	0	0	0	0	0	0	0
CAGSFSPTEAFF	7.92e-05	1	0	0	0	0	0	0	0	0	0	0	0	0	0	0	0	0	7.92e-05	0	0	0
CAGSFVGEGEQFF	2.48e-05	1	0	2.48e-05	0	0	0	0	0	0	0	0	0	0	0	0	0	0	0	0	0	0
CAGSFWTGPAGANVLTF	3.857e-05	1	0	0	0	0	0	0	0	0	0	0	3.857e-05	0	0	0	0	0	0	0	0	0
CAGSFYGQGNSYEQYF	7.817e-05	1	0	0	0	0	0	0	0	0	0	0	0	0	0	0	0	0	0	0	7.817e-05	0
CAGSGAGPGELFF	7.497e-05	1	0	0	0	0	0	0	0	0	0	0	0	0	7.497e-05	0	0	0	0	0	0	0
CAGSGGLEQYF	2.26e-05	1	0	0	0	0	2.26e-05	0	0	0	0	0	0	0	0	0	0	0	0	0	0	0
CAGSGGQGRAGEQYF	2.48e-05	1	0	2.48e-05	0	0	0	0	0	0	0	0	0	0	0	0	0	0	0	0	0	0
CAGSGGTGHSPLHF	3.883e-05	1	0	0	0	0	0	0	0	0	0	0	0	0	0	0	3.883e-05	0	0	0	0	0
CAGSGIKRRGQDTEAFF	6.52e-05	1	0	0	0	0	0	0	0	0	0	0	0	6.52e-05	0	0	0	0	0	0	0	0
CAGSGLTNEKLFF	2.892e-05	1	0	0	0	0	0	2.892e-05	0	0	0	0	0	0	0	0	0	0	0	0	0	0
CAGSGRSGGSF	2.26e-05	1	0	0	0	0	2.26e-05	0	0	0	0	0	0	0	0	0	0	0	0	0	0	0
CAGSGWGLMNSGADVLTF	2.892e-05	1	0	0	0	0	0	2.892e-05	0	0	0	0	0	0	0	0	0	0	0	0	0	0
CAGSHAGEVGEQYF	0.00011354	2	0	0	0	0	0	0	0	0	0	0	3.857e-05	0	7.497e-05	0	0	0	0	0	0	0
CAGSHGGPSTDTQYF	2.48e-05	1	0	2.48e-05	0	0	0	0	0	0	0	0	0	0	0	0	0	0	0	0	0	0
CAGSHLTGNTGELFF	3.451e-05	1	0	0	0	0	0	0	0	0	3.451e-05	0	0	0	0	0	0	0	0	0	0	0
CAGSHPGGRGARDEQYF	2.399e-05	1	0	0	0	2.399e-05	0	0	0	0	0	0	0	0	0	0	0	0	0	0	0	0
CAGSHSWDTRSLYSNQPQHF	3.763e-05	1	0	0	0	0	0	0	0	0	0	3.763e-05	0	0	0	0	0	0	0	0	0	0
CAGSHTGAQETQYF	0.00020827	6	0	0	3.629e-05	4.798e-05	2.26e-05	0	2.831e-05	0	3.451e-05	0	3.857e-05	0	0	0	0	0	0	0	0	0
CAGSIGGTGEGYEQYF	2.892e-05	1	0	0	0	0	0	2.892e-05	0	0	0	0	0	0	0	0	0	0	0	0	0	0
CAGSIGPGGGYEQYF	3.629e-05	1	0	0	3.629e-05	0	0	0	0	0	0	0	0	0	0	0	0	0	0	0	0	0
CAGSIGTGGYEQYF	2.399e-05	1	0	0	0	2.399e-05	0	0	0	0	0	0	0	0	0	0	0	0	0	0	0	0
CAGSIRTGVGGEKLFF	5.715e-05	2	0	0	0	0	0	0	2.831e-05	2.884e-05	0	0	0	0	0	0	0	0	0	0	0	0
CAGSKDGDSNQPQHF	2.26e-05	1	0	0	0	0	2.26e-05	0	0	0	0	0	0	0	0	0	0	0	0	0	0	0
CAGSLAAGEETQYF	2.399e-05	1	0	0	0	2.399e-05	0	0	0	0	0	0	0	0	0	0	0	0	0	0	0	0
CAGSLAAGGSYEQYF	3.883e-05	1	0	0	0	0	0	0	0	0	0	0	0	0	0	0	3.883e-05	0	0	0	0	0
CAGSLAAGPAGANVSTF	2.884e-05	1	0	0	0	0	0	0	0	2.884e-05	0	0	0	0	0	0	0	0	0	0	0	0
CAGSLAAGTGERNEQFF	5.291e-05	2	0	0	0	2.399e-05	0	2.892e-05	0	0	0	0	0	0	0	0	0	0	0	0	0	0
CAGSLAALRQGQETQYF	6.52e-05	1	0	0	0	0	0	0	0	0	0	0	0	6.52e-05	0	0	0	0	0	0	0	0
CAGSLAGARGYEQYF	2.26e-05	1	0	0	0	0	2.26e-05	0	0	0	0	0	0	0	0	0	0	0	0	0	0	0
CAGSLAGGANTGELFF	7.497e-05	1	0	0	0	0	0	0	0	0	0	0	0	0	7.497e-05	0	0	0	0	0	0	0
CAGSLAGGPYDTQYF	7.497e-05	1	0	0	0	0	0	0	0	0	0	0	0	0	7.497e-05	0	0	0	0	0	0	0
CAGSLAGISTDTQYF	2.831e-05	1	0	0	0	0	0	0	2.831e-05	0	0	0	0	0	0	0	0	0	0	0	0	0
CAGSLAGLPYNEQFF	0.00017385	1	0	0	0	0	0	0	0	0	0	0	0	0	0	0	0	0	0	0.00017385	0	0
CAGSLAGLPYNEQSF	3.451e-05	1	0	0	0	0	0	0	0	0	3.451e-05	0	0	0	0	0	0	0	0	0	0	0
CAGSLAGRSSYEQYF	2.884e-05	1	0	0	0	0	0	0	0	2.884e-05	0	0	0	0	0	0	0	0	0	0	0	0
CAGSLAGSNNSPLHF	3.883e-05	1	0	0	0	0	0	0	0	0	0	0	0	0	0	0	3.883e-05	0	0	0	0	0
CAGSLAGSTDTQYF	2.399e-05	1	0	0	0	2.399e-05	0	0	0	0	0	0	0	0	0	0	0	0	0	0	0	0
CAGSLAGTGQETQYF	0.00010811	2	0	0	0	0	0	2.892e-05	0	0	0	0	0	0	0	0	0	0	7.92e-05	0	0	0
CAGSLAGVFYEQYF	3.857e-05	1	0	0	0	0	0	0	0	0	0	0	3.857e-05	0	0	0	0	0	0	0	0	0
CAGSLAISTNEKLFF	3.629e-05	1	0	0	3.629e-05	0	0	0	0	0	0	0	0	0	0	0	0	0	0	0	0	0
CAGSLAQTGWWNNSPLHF	3.883e-05	1	0	0	0	0	0	0	0	0	0	0	0	0	0	0	3.883e-05	0	0	0	0	0
CAGSLARGTQYF	2.884e-05	1	0	0	0	0	0	0	0	2.884e-05	0	0	0	0	0	0	0	0	0	0	0	0
CAGSLASGGSLETQYF	2.831e-05	1	0	0	0	0	0	0	2.831e-05	0	0	0	0	0	0	0	0	0	0	0	0	0
CAGSLASLADTQYF	6.446e-05	1	6.446e-05	0	0	0	0	0	0	0	0	0	0	0	0	0	0	0	0	0	0	0
CAGSLASTDTQYF	4.282e-05	1	0	0	0	0	0	0	0	0	0	0	0	0	0	4.282e-05	0	0	0	0	0	0
CAGSLATFEAFF	3.451e-05	1	0	0	0	0	0	0	0	0	3.451e-05	0	0	0	0	0	0	0	0	0	0	0
CAGSLAVAGANTEDFF	7.248e-05	1	0	0	0	0	0	0	0	0	0	0	0	0	0	0	0	7.248e-05	0	0	0	0
CAGSLAVGGSYEQYF	0.00158095	18	0.00012892	4.961e-05	3.629e-05	4.798e-05	6.781e-05	0.00011567	2.831e-05	2.884e-05	0.00010354	7.526e-05	0.00011571	0	7.497e-05	0.00012847	3.883e-05	0	0.00015839	0.00017385	0.00015635	5.215e-05
CAGSLAVSGNEQFF	2.399e-05	1	0	0	0	2.399e-05	0	0	0	0	0	0	0	0	0	0	0	0	0	0	0	0
CAGSLAWAGEGETQYF	0.0001138	2	0	0	0	0	0	0	0	0	0	0	0	0	7.497e-05	0	3.883e-05	0	0	0	0	0
CAGSLDGAGGVGRETQYF	3.451e-05	1	0	0	0	0	0	0	0	0	3.451e-05	0	0	0	0	0	0	0	0	0	0	0
CAGSLDGTTSTDTQYF	5.215e-05	1	0	0	0	0	0	0	0	0	0	0	0	0	0	0	0	0	0	0	0	5.215e-05
CAGSLDNQPQHF	2.26e-05	1	0	0	0	0	2.26e-05	0	0	0	0	0	0	0	0	0	0	0	0	0	0	0
CAGSLDPLQETQYF	7.92e-05	1	0	0	0	0	0	0	0	0	0	0	0	0	0	0	0	0	7.92e-05	0	0	0
CAGSLDPRDSQETQYF	2.892e-05	1	0	0	0	0	0	2.892e-05	0	0	0	0	0	0	0	0	0	0	0	0	0	0
CAGSLDRAGGYTF	2.48e-05	1	0	2.48e-05	0	0	0	0	0	0	0	0	0	0	0	0	0	0	0	0	0	0
CAGSLDRGDTEAFF	3.629e-05	1	0	0	3.629e-05	0	0	0	0	0	0	0	0	0	0	0	0	0	0	0	0	0
CAGSLDRSPGNTIYF	3.763e-05	1	0	0	0	0	0	0	0	0	0	3.763e-05	0	0	0	0	0	0	0	0	0	0
CAGSLDRSSYNEQFF	3.857e-05	1	0	0	0	0	0	0	0	0	0	0	3.857e-05	0	0	0	0	0	0	0	0	0
CAGSLDRVGETQYF	7.497e-05	1	0	0	0	0	0	0	0	0	0	0	0	0	7.497e-05	0	0	0	0	0	0	0
CAGSLDVGAGRGYTF	2.48e-05	1	0	2.48e-05	0	0	0	0	0	0	0	0	0	0	0	0	0	0	0	0	0	0
CAGSLDVVNTGELFF	2.892e-05	1	0	0	0	0	0	2.892e-05	0	0	0	0	0	0	0	0	0	0	0	0	0	0
CAGSLEDRALYNEQFF	6.446e-05	1	6.446e-05	0	0	0	0	0	0	0	0	0	0	0	0	0	0	0	0	0	0	0
CAGSLEGSPLHF	7.92e-05	1	0	0	0	0	0	0	0	0	0	0	0	0	0	0	0	0	7.92e-05	0	0	0
CAGSLEGTGELFF	2.399e-05	1	0	0	0	2.399e-05	0	0	0	0	0	0	0	0	0	0	0	0	0	0	0	0
CAGSLEGTSNQPQHF	3.883e-05	1	0	0	0	0	0	0	0	0	0	0	0	0	0	0	3.883e-05	0	0	0	0	0
CAGSLEIGEAYNEQFF	7.248e-05	1	0	0	0	0	0	0	0	0	0	0	0	0	0	0	0	7.248e-05	0	0	0	0
CAGSLEKARTDTQYF	2.884e-05	1	0	0	0	0	0	0	0	2.884e-05	0	0	0	0	0	0	0	0	0	0	0	0
CAGSLEPGGTSGLTQYF	2.892e-05	1	0	0	0	0	0	2.892e-05	0	0	0	0	0	0	0	0	0	0	0	0	0	0
CAGSLERGGEQYF	0.00020275	5	0	0	0	2.399e-05	0	2.892e-05	0	2.884e-05	0	0	0	0	0	4.282e-05	0	0	0	0	7.817e-05	0
CAGSLETGELFF	2.48e-05	1	0	2.48e-05	0	0	0	0	0	0	0	0	0	0	0	0	0	0	0	0	0	0
CAGSLEWRQASNSPLHF	3.857e-05	1	0	0	0	0	0	0	0	0	0	0	3.857e-05	0	0	0	0	0	0	0	0	0
CAGSLEWSEQYF	2.48e-05	1	0	2.48e-05	0	0	0	0	0	0	0	0	0	0	0	0	0	0	0	0	0	0
CAGSLFNWSYAYEQYF	2.884e-05	1	0	0	0	0	0	0	0	2.884e-05	0	0	0	0	0	0	0	0	0	0	0	0
CAGSLGAEQETQYF	6.52e-05	1	0	0	0	0	0	0	0	0	0	0	0	6.52e-05	0	0	0	0	0	0	0	0
CAGSLGAGKKSPLHF	5.215e-05	1	0	0	0	0	0	0	0	0	0	0	0	0	0	0	0	0	0	0	0	5.215e-05
CAGSLGDLLRIYEQYF	3.763e-05	1	0	0	0	0	0	0	0	0	0	3.763e-05	0	0	0	0	0	0	0	0	0	0
CAGSLGDRAYEQYF	0.00023115	6	0	2.48e-05	3.629e-05	0	2.26e-05	0	0	5.768e-05	0	3.763e-05	0	0	0	0	0	0	0	0	0	5.215e-05
CAGSLGEVYEQYF	2.26e-05	1	0	0	0	0	2.26e-05	0	0	0	0	0	0	0	0	0	0	0	0	0	0	0
CAGSLGFVALDRDLSVNYGYTF	0.00015635	1	0	0	0	0	0	0	0	0	0	0	0	0	0	0	0	0	0	0	0.00015635	0
CAGSLGGDYGYTF	2.399e-05	1	0	0	0	2.399e-05	0	0	0	0	0	0	0	0	0	0	0	0	0	0	0	0
CAGSLGGGPYDTQYF	7.497e-05	1	0	0	0	0	0	0	0	0	0	0	0	0	7.497e-05	0	0	0	0	0	0	0
CAGSLGGGRARSGELFF	2.892e-05	1	0	0	0	0	0	2.892e-05	0	0	0	0	0	0	0	0	0	0	0	0	0	0
CAGSLGGQNNQPQHF	2.892e-05	1	0	0	0	0	0	2.892e-05	0	0	0	0	0	0	0	0	0	0	0	0	0	0
CAGSLGGRANADTQYF	6.446e-05	1	6.446e-05	0	0	0	0	0	0	0	0	0	0	0	0	0	0	0	0	0	0	0
CAGSLGGSRVHEQYF	2.399e-05	1	0	0	0	2.399e-05	0	0	0	0	0	0	0	0	0	0	0	0	0	0	0	0
CAGSLGGSSYEQYF	3.451e-05	1	0	0	0	0	0	0	0	0	3.451e-05	0	0	0	0	0	0	0	0	0	0	0
CAGSLGGSYNSPLHF	0.00017385	1	0	0	0	0	0	0	0	0	0	0	0	0	0	0	0	0	0	0.00017385	0	0
CAGSLGGTGDYGYTF	2.831e-05	1	0	0	0	0	0	0	2.831e-05	0	0	0	0	0	0	0	0	0	0	0	0	0
CAGSLGGVARPYEQYF	3.883e-05	1	0	0	0	0	0	0	0	0	0	0	0	0	0	0	3.883e-05	0	0	0	0	0
CAGSLGGVRQSNSPLHF	7.497e-05	1	0	0	0	0	0	0	0	0	0	0	0	0	7.497e-05	0	0	0	0	0	0	0
CAGSLGLAVQETQYF	3.857e-05	1	0	0	0	0	0	0	0	0	0	0	3.857e-05	0	0	0	0	0	0	0	0	0
CAGSLGPGTQHF	0.00017629	3	0	0	0	0	0	0	0	2.884e-05	0	0	0	0	7.497e-05	0	0	7.248e-05	0	0	0	0
CAGSLGPQIPNSPLHF	2.892e-05	1	0	0	0	0	0	2.892e-05	0	0	0	0	0	0	0	0	0	0	0	0	0	0
CAGSLGQGGETQYF	3.451e-05	1	0	0	0	0	0	0	0	0	3.451e-05	0	0	0	0	0	0	0	0	0	0	0
CAGSLGQGIGTEAFF	2.399e-05	1	0	0	0	2.399e-05	0	0	0	0	0	0	0	0	0	0	0	0	0	0	0	0
CAGSLGQGISYEQYF	2.884e-05	1	0	0	0	0	0	0	0	2.884e-05	0	0	0	0	0	0	0	0	0	0	0	0
CAGSLGQGSYGELFF	2.892e-05	1	0	0	0	0	0	2.892e-05	0	0	0	0	0	0	0	0	0	0	0	0	0	0
CAGSLGQHNSPLHF	3.763e-05	1	0	0	0	0	0	0	0	0	0	3.763e-05	0	0	0	0	0	0	0	0	0	0
CAGSLGQPGYTF	2.399e-05	1	0	0	0	2.399e-05	0	0	0	0	0	0	0	0	0	0	0	0	0	0	0	0
CAGSLGRGATGEQYF	2.48e-05	1	0	2.48e-05	0	0	0	0	0	0	0	0	0	0	0	0	0	0	0	0	0	0
CAGSLGRGLGEQFF	2.399e-05	1	0	0	0	2.399e-05	0	0	0	0	0	0	0	0	0	0	0	0	0	0	0	0
CAGSLGTGEVNQPQHF	3.763e-05	1	0	0	0	0	0	0	0	0	0	3.763e-05	0	0	0	0	0	0	0	0	0	0
CAGSLGTGGNEQFF	2.831e-05	1	0	0	0	0	0	0	2.831e-05	0	0	0	0	0	0	0	0	0	0	0	0	0
CAGSLGTSGFGEQYF	2.884e-05	1	0	0	0	0	0	0	0	2.884e-05	0	0	0	0	0	0	0	0	0	0	0	0
CAGSLGVREGLPQYF	2.48e-05	1	0	2.48e-05	0	0	0	0	0	0	0	0	0	0	0	0	0	0	0	0	0	0
CAGSLGVTGELFF	2.884e-05	1	0	0	0	0	0	0	0	2.884e-05	0	0	0	0	0	0	0	0	0	0	0	0
CAGSLGWVTDTQYF	3.883e-05	1	0	0	0	0	0	0	0	0	0	0	0	0	0	0	3.883e-05	0	0	0	0	0
CAGSLHRGAYEQYF	2.26e-05	1	0	0	0	0	2.26e-05	0	0	0	0	0	0	0	0	0	0	0	0	0	0	0
CAGSLIAGNTEAFF	7.248e-05	1	0	0	0	0	0	0	0	0	0	0	0	0	0	0	0	7.248e-05	0	0	0	0
CAGSLKGGVGETQYF	2.884e-05	1	0	0	0	0	0	0	0	2.884e-05	0	0	0	0	0	0	0	0	0	0	0	0
CAGSLKGGYGYTF	2.26e-05	1	0	0	0	0	2.26e-05	0	0	0	0	0	0	0	0	0	0	0	0	0	0	0
CAGSLKRETYNEQFF	3.883e-05	1	0	0	0	0	0	0	0	0	0	0	0	0	0	0	3.883e-05	0	0	0	0	0
CAGSLLGQPQHF	0.00014497	1	0	0	0	0	0	0	0	0	0	0	0	0	0	0	0	0.00014497	0	0	0	0
CAGSLLGQSSYEQYF	6.446e-05	1	6.446e-05	0	0	0	0	0	0	0	0	0	0	0	0	0	0	0	0	0	0	0
CAGSLMDDAYEQYF	3.883e-05	1	0	0	0	0	0	0	0	0	0	0	0	0	0	0	3.883e-05	0	0	0	0	0
CAGSLMGDTQYF	7.92e-05	1	0	0	0	0	0	0	0	0	0	0	0	0	0	0	0	0	7.92e-05	0	0	0
CAGSLNARGPYEQYF	2.48e-05	1	0	2.48e-05	0	0	0	0	0	0	0	0	0	0	0	0	0	0	0	0	0	0
CAGSLNPNTGGKQPQHF	2.884e-05	1	0	0	0	0	0	0	0	2.884e-05	0	0	0	0	0	0	0	0	0	0	0	0
CAGSLNRGGEQYF	2.831e-05	1	0	0	0	0	0	0	2.831e-05	0	0	0	0	0	0	0	0	0	0	0	0	0
CAGSLPGFYGYTF	2.48e-05	1	0	2.48e-05	0	0	0	0	0	0	0	0	0	0	0	0	0	0	0	0	0	0
CAGSLPGRSSYEQYF	2.831e-05	1	0	0	0	0	0	0	2.831e-05	0	0	0	0	0	0	0	0	0	0	0	0	0
CAGSLPQGTDTQYF	2.399e-05	1	0	0	0	2.399e-05	0	0	0	0	0	0	0	0	0	0	0	0	0	0	0	0
CAGSLPSRDYGYTF	2.831e-05	1	0	0	0	0	0	0	2.831e-05	0	0	0	0	0	0	0	0	0	0	0	0	0
CAGSLPSWVAFPNYTGELFF	2.831e-05	1	0	0	0	0	0	0	2.831e-05	0	0	0	0	0	0	0	0	0	0	0	0	0
CAGSLPYNEQFF	2.892e-05	1	0	0	0	0	0	2.892e-05	0	0	0	0	0	0	0	0	0	0	0	0	0	0
CAGSLQGGTDEQYF	2.48e-05	1	0	2.48e-05	0	0	0	0	0	0	0	0	0	0	0	0	0	0	0	0	0	0
CAGSLQRDQTGRQETQYF	0.0002246	7	0	2.48e-05	0	2.399e-05	2.26e-05	2.892e-05	0	0	3.451e-05	3.763e-05	0	0	0	0	0	0	0	0	0	5.215e-05
CAGSLQRSYNEQFF	3.857e-05	1	0	0	0	0	0	0	0	0	0	0	3.857e-05	0	0	0	0	0	0	0	0	0
CAGSLRGFTEAFF	2.831e-05	1	0	0	0	0	0	0	2.831e-05	0	0	0	0	0	0	0	0	0	0	0	0	0
CAGSLRGGEQPQHF	3.629e-05	1	0	0	3.629e-05	0	0	0	0	0	0	0	0	0	0	0	0	0	0	0	0	0
CAGSLRGPTGGELFF	2.884e-05	1	0	0	0	0	0	0	0	2.884e-05	0	0	0	0	0	0	0	0	0	0	0	0
CAGSLRHSNYGYTF	2.48e-05	1	0	2.48e-05	0	0	0	0	0	0	0	0	0	0	0	0	0	0	0	0	0	0
CAGSLRLYTDTQYF	2.399e-05	1	0	0	0	2.399e-05	0	0	0	0	0	0	0	0	0	0	0	0	0	0	0	0
CAGSLRQGAIETQYF	6.688e-05	2	0	0	0	0	0	0	2.831e-05	0	0	0	3.857e-05	0	0	0	0	0	0	0	0	0
CAGSLRTGKPQHF	2.26e-05	1	0	0	0	0	2.26e-05	0	0	0	0	0	0	0	0	0	0	0	0	0	0	0
CAGSLRTGKPQHS	2.399e-05	1	0	0	0	2.399e-05	0	0	0	0	0	0	0	0	0	0	0	0	0	0	0	0
CAGSLRTGLNSPLHF	2.884e-05	1	0	0	0	0	0	0	0	2.884e-05	0	0	0	0	0	0	0	0	0	0	0	0
CAGSLRTGVGEQYF	2.399e-05	1	0	0	0	2.399e-05	0	0	0	0	0	0	0	0	0	0	0	0	0	0	0	0
CAGSLRTGYEQCF	2.892e-05	1	0	0	0	0	0	2.892e-05	0	0	0	0	0	0	0	0	0	0	0	0	0	0
CAGSLRTGYEQYF	5.311e-05	2	0	2.48e-05	0	0	0	0	2.831e-05	0	0	0	0	0	0	0	0	0	0	0	0	0
CAGSLRTSFYEQYF	2.831e-05	1	0	0	0	0	0	0	2.831e-05	0	0	0	0	0	0	0	0	0	0	0	0	0
CAGSLRVTGSNNEQFF	2.48e-05	1	0	2.48e-05	0	0	0	0	0	0	0	0	0	0	0	0	0	0	0	0	0	0
CAGSLSGIEQYF	2.399e-05	1	0	0	0	2.399e-05	0	0	0	0	0	0	0	0	0	0	0	0	0	0	0	0
CAGSLSGTGAYEQYF	2.399e-05	1	0	0	0	2.399e-05	0	0	0	0	0	0	0	0	0	0	0	0	0	0	0	0
CAGSLSGVLETQYF	5.215e-05	1	0	0	0	0	0	0	0	0	0	0	0	0	0	0	0	0	0	0	0	5.215e-05
CAGSLSGYEQYF	2.892e-05	1	0	0	0	0	0	2.892e-05	0	0	0	0	0	0	0	0	0	0	0	0	0	0
CAGSLSLAETDTQYF	7.497e-05	1	0	0	0	0	0	0	0	0	0	0	0	0	7.497e-05	0	0	0	0	0	0	0
CAGSLSPTSVQETQYF	0.0002159	5	0	0	0	2.399e-05	2.26e-05	0	5.662e-05	0	3.451e-05	0	0	0	0	0	0	0	0	0	7.817e-05	0
CAGSLSQVNTEAFF	2.831e-05	1	0	0	0	0	0	0	2.831e-05	0	0	0	0	0	0	0	0	0	0	0	0	0
CAGSLSRDTQYF	2.831e-05	1	0	0	0	0	0	0	2.831e-05	0	0	0	0	0	0	0	0	0	0	0	0	0
CAGSLSRYQPQHF	2.48e-05	1	0	2.48e-05	0	0	0	0	0	0	0	0	0	0	0	0	0	0	0	0	0	0
CAGSLSVGHNQPQHF	3.763e-05	1	0	0	0	0	0	0	0	0	0	3.763e-05	0	0	0	0	0	0	0	0	0	0
CAGSLTAGGPPYNEQFF	6.52e-05	1	0	0	0	0	0	0	0	0	0	0	0	6.52e-05	0	0	0	0	0	0	0	0
CAGSLTASYEQYF	2.26e-05	1	0	0	0	0	2.26e-05	0	0	0	0	0	0	0	0	0	0	0	0	0	0	0
CAGSLTGGADQETQYF	2.831e-05	1	0	0	0	0	0	0	2.831e-05	0	0	0	0	0	0	0	0	0	0	0	0	0
CAGSLTYNSPLHF	2.48e-05	1	0	2.48e-05	0	0	0	0	0	0	0	0	0	0	0	0	0	0	0	0	0	0
CAGSLVAGNTEAFF	0.00014745	2	0	0	0	0	0	0	0	0	0	0	0	0	7.497e-05	0	0	7.248e-05	0	0	0	0
CAGSLVAGNTESFF	3.763e-05	1	0	0	0	0	0	0	0	0	0	3.763e-05	0	0	0	0	0	0	0	0	0	0
CAGSLVEGGSQPQHF	6.109e-05	2	0	2.48e-05	3.629e-05	0	0	0	0	0	0	0	0	0	0	0	0	0	0	0	0	0
CAGSLVGTGNQPQHF	2.831e-05	1	0	0	0	0	0	0	2.831e-05	0	0	0	0	0	0	0	0	0	0	0	0	0
CAGSLVMWTSGRVPPYEQYF	3.629e-05	1	0	0	3.629e-05	0	0	0	0	0	0	0	0	0	0	0	0	0	0	0	0	0
CAGSLVQGARGNTIYF	3.451e-05	1	0	0	0	0	0	0	0	0	3.451e-05	0	0	0	0	0	0	0	0	0	0	0
CAGSLVRSHYEQYF	6.688e-05	2	0	0	0	0	0	0	2.831e-05	0	0	0	3.857e-05	0	0	0	0	0	0	0	0	0
CAGSLVSGETQYF	6.52e-05	1	0	0	0	0	0	0	0	0	0	0	0	6.52e-05	0	0	0	0	0	0	0	0
CAGSLVSGGSGNEQFF	6.903e-05	1	0	0	0	0	0	0	0	0	6.903e-05	0	0	0	0	0	0	0	0	0	0	0
CAGSLVTGHYNSPLHF	7.497e-05	1	0	0	0	0	0	0	0	0	0	0	0	0	7.497e-05	0	0	0	0	0	0	0
CAGSLVVASDEQYF	3.883e-05	1	0	0	0	0	0	0	0	0	0	0	0	0	0	0	3.883e-05	0	0	0	0	0
CAGSLVVPHTIYF	3.629e-05	1	0	0	3.629e-05	0	0	0	0	0	0	0	0	0	0	0	0	0	0	0	0	0
CAGSLWSGYEQYF	6.52e-05	1	0	0	0	0	0	0	0	0	0	0	0	6.52e-05	0	0	0	0	0	0	0	0
CAGSLYAGGSYEQYF	2.831e-05	1	0	0	0	0	0	0	2.831e-05	0	0	0	0	0	0	0	0	0	0	0	0	0
CAGSLYGGSVQYF	2.884e-05	1	0	0	0	0	0	0	0	2.884e-05	0	0	0	0	0	0	0	0	0	0	0	0
CAGSLYGQSSYNSPLHF	7.248e-05	1	0	0	0	0	0	0	0	0	0	0	0	0	0	0	0	7.248e-05	0	0	0	0
CAGSLYNEQFF	2.399e-05	1	0	0	0	2.399e-05	0	0	0	0	0	0	0	0	0	0	0	0	0	0	0	0
CAGSMGQGSQETQYF	3.451e-05	1	0	0	0	0	0	0	0	0	3.451e-05	0	0	0	0	0	0	0	0	0	0	0
CAGSMTGRGETQYF	3.763e-05	1	0	0	0	0	0	0	0	0	0	3.763e-05	0	0	0	0	0	0	0	0	0	0
CAGSNRALLVEAFF	7.92e-05	1	0	0	0	0	0	0	0	0	0	0	0	0	0	0	0	0	7.92e-05	0	0	0
CAGSNRDNQPQHF	3.451e-05	1	0	0	0	0	0	0	0	0	3.451e-05	0	0	0	0	0	0	0	0	0	0	0
CAGSNRDRGYNSPLHF	2.399e-05	1	0	0	0	2.399e-05	0	0	0	0	0	0	0	0	0	0	0	0	0	0	0	0
CAGSPALAKNIQYF	3.763e-05	1	0	0	0	0	0	0	0	0	0	3.763e-05	0	0	0	0	0	0	0	0	0	0
CAGSPATGFNYGYTF	7.248e-05	1	0	0	0	0	0	0	0	0	0	0	0	0	0	0	0	7.248e-05	0	0	0	0
CAGSPDRGSPLHF	5.215e-05	1	0	0	0	0	0	0	0	0	0	0	0	0	0	0	0	0	0	0	0	5.215e-05
CAGSPDRVGTEAFF	2.831e-05	1	0	0	0	0	0	0	2.831e-05	0	0	0	0	0	0	0	0	0	0	0	0	0
CAGSPDSYEQYF	2.831e-05	1	0	0	0	0	0	0	2.831e-05	0	0	0	0	0	0	0	0	0	0	0	0	0
CAGSPEEGSTYGYTF	5.215e-05	1	0	0	0	0	0	0	0	0	0	0	0	0	0	0	0	0	0	0	0	5.215e-05
CAGSPEGSNQPQHF	3.883e-05	1	0	0	0	0	0	0	0	0	0	0	0	0	0	0	3.883e-05	0	0	0	0	0
CAGSPEKRPNSPLHF	3.629e-05	1	0	0	3.629e-05	0	0	0	0	0	0	0	0	0	0	0	0	0	0	0	0	0
CAGSPFVKGKVTGNTIYF	3.857e-05	1	0	0	0	0	0	0	0	0	0	0	3.857e-05	0	0	0	0	0	0	0	0	0
CAGSPGAARAEAFF	7.817e-05	1	0	0	0	0	0	0	0	0	0	0	0	0	0	0	0	0	0	0	7.817e-05	0
CAGSPGAGRDEQYF	3.451e-05	1	0	0	0	0	0	0	0	0	3.451e-05	0	0	0	0	0	0	0	0	0	0	0
CAGSPGDSGNTIYF	3.857e-05	1	0	0	0	0	0	0	0	0	0	0	3.857e-05	0	0	0	0	0	0	0	0	0
CAGSPGKSTDTQYF	2.831e-05	1	0	0	0	0	0	0	2.831e-05	0	0	0	0	0	0	0	0	0	0	0	0	0
CAGSPGQGAVGYTF	7.497e-05	1	0	0	0	0	0	0	0	0	0	0	0	0	7.497e-05	0	0	0	0	0	0	0
CAGSPGQGNQPQHF	2.26e-05	1	0	0	0	0	2.26e-05	0	0	0	0	0	0	0	0	0	0	0	0	0	0	0
CAGSPGRQNNSPLHF	0.00118252	14	0	7.441e-05	3.629e-05	7.197e-05	6.781e-05	2.892e-05	0.00011324	2.884e-05	6.903e-05	3.763e-05	3.857e-05	0	0	8.565e-05	0	0	0	0.00034771	7.817e-05	0.00010429
CAGSPGSFYEQYF	2.399e-05	1	0	0	0	2.399e-05	0	0	0	0	0	0	0	0	0	0	0	0	0	0	0	0
CAGSPGTANQPQHF	4.798e-05	1	0	0	0	4.798e-05	0	0	0	0	0	0	0	0	0	0	0	0	0	0	0	0
CAGSPGTAPKLFF	2.48e-05	1	0	2.48e-05	0	0	0	0	0	0	0	0	0	0	0	0	0	0	0	0	0	0
CAGSPGTGVYGEQFF	2.48e-05	1	0	2.48e-05	0	0	0	0	0	0	0	0	0	0	0	0	0	0	0	0	0	0
CAGSPGTSLYGYTF	2.892e-05	1	0	0	0	0	0	2.892e-05	0	0	0	0	0	0	0	0	0	0	0	0	0	0
CAGSPGWAEAFF	7.817e-05	1	0	0	0	0	0	0	0	0	0	0	0	0	0	0	0	0	0	0	7.817e-05	0
CAGSPHRAGLFSGNTIYF	2.884e-05	1	0	0	0	0	0	0	0	2.884e-05	0	0	0	0	0	0	0	0	0	0	0	0
CAGSPIGGTSLREQFF	7.92e-05	1	0	0	0	0	0	0	0	0	0	0	0	0	0	0	0	0	7.92e-05	0	0	0
CAGSPIGSYNSPLHF	2.892e-05	1	0	0	0	0	0	2.892e-05	0	0	0	0	0	0	0	0	0	0	0	0	0	0
CAGSPISGGRYGYTF	3.451e-05	1	0	0	0	0	0	0	0	0	3.451e-05	0	0	0	0	0	0	0	0	0	0	0
CAGSPKLGGYGANVLTF	6.446e-05	1	6.446e-05	0	0	0	0	0	0	0	0	0	0	0	0	0	0	0	0	0	0	0
CAGSPLAGAYEQYF	2.48e-05	1	0	2.48e-05	0	0	0	0	0	0	0	0	0	0	0	0	0	0	0	0	0	0
CAGSPLGTSDTEAFF	3.451e-05	1	0	0	0	0	0	0	0	0	3.451e-05	0	0	0	0	0	0	0	0	0	0	0
CAGSPLLSSYNSPLHF	2.48e-05	1	0	2.48e-05	0	0	0	0	0	0	0	0	0	0	0	0	0	0	0	0	0	0
CAGSPNGDINQPQHF	2.48e-05	1	0	2.48e-05	0	0	0	0	0	0	0	0	0	0	0	0	0	0	0	0	0	0
CAGSPNSNQPQHF	6.446e-05	1	6.446e-05	0	0	0	0	0	0	0	0	0	0	0	0	0	0	0	0	0	0	0
CAGSPPGRSAYEQYF	2.399e-05	1	0	0	0	2.399e-05	0	0	0	0	0	0	0	0	0	0	0	0	0	0	0	0
CAGSPPGYEGNQPQHF	0.00014464	3	0	0	0	0	0	0	0	2.884e-05	0	3.763e-05	0	0	0	0	0	0	0	0	7.817e-05	0
CAGSPPKGNPPRQYF	2.892e-05	1	0	0	0	0	0	2.892e-05	0	0	0	0	0	0	0	0	0	0	0	0	0	0
CAGSPPLTPSYEQYF	2.892e-05	1	0	0	0	0	0	2.892e-05	0	0	0	0	0	0	0	0	0	0	0	0	0	0
CAGSPPPGANSYEQYF	2.884e-05	1	0	0	0	0	0	0	0	2.884e-05	0	0	0	0	0	0	0	0	0	0	0	0
CAGSPPRRSTGELFF	6.52e-05	1	0	0	0	0	0	0	0	0	0	0	0	6.52e-05	0	0	0	0	0	0	0	0
CAGSPQALLGTGNQPQHF	6.446e-05	1	6.446e-05	0	0	0	0	0	0	0	0	0	0	0	0	0	0	0	0	0	0	0
CAGSPQGETQYF	7.92e-05	1	0	0	0	0	0	0	0	0	0	0	0	0	0	0	0	0	7.92e-05	0	0	0
CAGSPQGGEGEQYF	2.48e-05	1	0	2.48e-05	0	0	0	0	0	0	0	0	0	0	0	0	0	0	0	0	0	0
CAGSPQGNTEAFF	6.52e-05	1	0	0	0	0	0	0	0	0	0	0	0	6.52e-05	0	0	0	0	0	0	0	0
CAGSPQGREGEQYF	2.26e-05	1	0	0	0	0	2.26e-05	0	0	0	0	0	0	0	0	0	0	0	0	0	0	0
CAGSPQGRRYGYTF	7.497e-05	1	0	0	0	0	0	0	0	0	0	0	0	0	7.497e-05	0	0	0	0	0	0	0
CAGSPQGWEQYF	7.248e-05	1	0	0	0	0	0	0	0	0	0	0	0	0	0	0	0	7.248e-05	0	0	0	0
CAGSPQTLGGEAYEQYF	3.763e-05	1	0	0	0	0	0	0	0	0	0	3.763e-05	0	0	0	0	0	0	0	0	0	0
CAGSPQVNTEAFF	0.00015635	1	0	0	0	0	0	0	0	0	0	0	0	0	0	0	0	0	0	0	0.00015635	0
CAGSPRCGSSNEQFF	5.215e-05	1	0	0	0	0	0	0	0	0	0	0	0	0	0	0	0	0	0	0	0	5.215e-05
CAGSPREGTNYGYTF	7.92e-05	1	0	0	0	0	0	0	0	0	0	0	0	0	0	0	0	0	7.92e-05	0	0	0
CAGSPRGGRVYEQYF	2.399e-05	1	0	0	0	2.399e-05	0	0	0	0	0	0	0	0	0	0	0	0	0	0	0	0
CAGSPRGHTEAFF	0.00085403	12	0	9.921e-05	0	4.798e-05	4.52e-05	5.784e-05	5.662e-05	2.884e-05	0.00010354	7.526e-05	3.857e-05	0	7.497e-05	0	0	0	0	0.00017385	0	5.215e-05
CAGSPRGPGANVLTF	2.831e-05	1	0	0	0	0	0	0	2.831e-05	0	0	0	0	0	0	0	0	0	0	0	0	0
CAGSPRGQVANTQYF	6.46e-05	2	0	0	3.629e-05	0	0	0	2.831e-05	0	0	0	0	0	0	0	0	0	0	0	0	0
CAGSPRGTGVYYEQYF	3.629e-05	1	0	0	3.629e-05	0	0	0	0	0	0	0	0	0	0	0	0	0	0	0	0	0
CAGSPRGVKAYEQYF	0.00040078	7	0	4.961e-05	0	7.197e-05	2.26e-05	0	0	2.884e-05	0.00010354	0	3.857e-05	0	0	8.565e-05	0	0	0	0	0	0
CAGSPRLQETQYF	7.497e-05	1	0	0	0	0	0	0	0	0	0	0	0	0	7.497e-05	0	0	0	0	0	0	0
CAGSPRLQGAYQPQHF	3.763e-05	1	0	0	0	0	0	0	0	0	0	3.763e-05	0	0	0	0	0	0	0	0	0	0
CAGSPRQGPSGNTIYF	7.248e-05	1	0	0	0	0	0	0	0	0	0	0	0	0	0	0	0	7.248e-05	0	0	0	0
CAGSPRQTNQETQYF	5.215e-05	1	0	0	0	0	0	0	0	0	0	0	0	0	0	0	0	0	0	0	0	5.215e-05
CAGSPRTGKGNQPQHF	7.817e-05	1	0	0	0	0	0	0	0	0	0	0	0	0	0	0	0	0	0	0	7.817e-05	0
CAGSPRTSAHNEQFF	2.892e-05	1	0	0	0	0	0	2.892e-05	0	0	0	0	0	0	0	0	0	0	0	0	0	0
CAGSPSAVEQYF	2.831e-05	1	0	0	0	0	0	0	2.831e-05	0	0	0	0	0	0	0	0	0	0	0	0	0
CAGSPSGAKGGEQFF	2.831e-05	1	0	0	0	0	0	0	2.831e-05	0	0	0	0	0	0	0	0	0	0	0	0	0
CAGSPSGSRNYGYTF	2.892e-05	1	0	0	0	0	0	2.892e-05	0	0	0	0	0	0	0	0	0	0	0	0	0	0
CAGSPSGTLGLGYGYTF	3.883e-05	1	0	0	0	0	0	0	0	0	0	0	0	0	0	0	3.883e-05	0	0	0	0	0
CAGSPSGTTASTDTQYF	2.892e-05	1	0	0	0	0	0	2.892e-05	0	0	0	0	0	0	0	0	0	0	0	0	0	0
CAGSPSPQSRNTEAFF	3.451e-05	1	0	0	0	0	0	0	0	0	3.451e-05	0	0	0	0	0	0	0	0	0	0	0
CAGSPSRAGGPEQYF	2.831e-05	1	0	0	0	0	0	0	2.831e-05	0	0	0	0	0	0	0	0	0	0	0	0	0
CAGSPSTGGRIETQYF	2.892e-05	1	0	0	0	0	0	2.892e-05	0	0	0	0	0	0	0	0	0	0	0	0	0	0
CAGSPTADTQYF	5.215e-05	1	0	0	0	0	0	0	0	0	0	0	0	0	0	0	0	0	0	0	0	5.215e-05
CAGSPTGHTEAFF	2.26e-05	1	0	0	0	0	2.26e-05	0	0	0	0	0	0	0	0	0	0	0	0	0	0	0
CAGSPTGIGGELFF	3.451e-05	1	0	0	0	0	0	0	0	0	3.451e-05	0	0	0	0	0	0	0	0	0	0	0
CAGSPTGSYGYTF	2.831e-05	1	0	0	0	0	0	0	2.831e-05	0	0	0	0	0	0	0	0	0	0	0	0	0
CAGSPTPGQGQPQHF	3.451e-05	1	0	0	0	0	0	0	0	0	3.451e-05	0	0	0	0	0	0	0	0	0	0	0
CAGSPTRGTDYGYTF	6.52e-05	1	0	0	0	0	0	0	0	0	0	0	0	6.52e-05	0	0	0	0	0	0	0	0
CAGSPTRTGHYEQYF	4.282e-05	1	0	0	0	0	0	0	0	0	0	0	0	0	0	4.282e-05	0	0	0	0	0	0
CAGSPTTTRSQPQHF	3.883e-05	1	0	0	0	0	0	0	0	0	0	0	0	0	0	0	3.883e-05	0	0	0	0	0
CAGSPVGANEKLFF	2.48e-05	1	0	2.48e-05	0	0	0	0	0	0	0	0	0	0	0	0	0	0	0	0	0	0
CAGSPVSRPLGTEAFF	2.884e-05	1	0	0	0	0	0	0	0	2.884e-05	0	0	0	0	0	0	0	0	0	0	0	0
CAGSPVTSATYEQYF	2.48e-05	1	0	2.48e-05	0	0	0	0	0	0	0	0	0	0	0	0	0	0	0	0	0	0
CAGSPWGESSYEQYF	6.446e-05	1	6.446e-05	0	0	0	0	0	0	0	0	0	0	0	0	0	0	0	0	0	0	0
CAGSPWTVNSPLHF	2.48e-05	1	0	2.48e-05	0	0	0	0	0	0	0	0	0	0	0	0	0	0	0	0	0	0
CAGSPYGKGREAFF	2.892e-05	1	0	0	0	0	0	2.892e-05	0	0	0	0	0	0	0	0	0	0	0	0	0	0
CAGSQAGGNTGELFL	2.831e-05	1	0	0	0	0	0	0	2.831e-05	0	0	0	0	0	0	0	0	0	0	0	0	0
CAGSQAPVENSPLHF	6.52e-05	1	0	0	0	0	0	0	0	0	0	0	0	6.52e-05	0	0	0	0	0	0	0	0
CAGSQARSGGARETQYF	7.248e-05	1	0	0	0	0	0	0	0	0	0	0	0	0	0	0	0	7.248e-05	0	0	0	0
CAGSQDGTGGSEKLFF	2.831e-05	1	0	0	0	0	0	0	2.831e-05	0	0	0	0	0	0	0	0	0	0	0	0	0
CAGSQDLAIDTQYF	2.399e-05	1	0	0	0	2.399e-05	0	0	0	0	0	0	0	0	0	0	0	0	0	0	0	0
CAGSQDRGYTEAFF	2.831e-05	1	0	0	0	0	0	0	2.831e-05	0	0	0	0	0	0	0	0	0	0	0	0	0
CAGSQDSGQGGF	2.399e-05	1	0	0	0	2.399e-05	0	0	0	0	0	0	0	0	0	0	0	0	0	0	0	0
CAGSQDTGAGRAGVGYEQYF	0.00017385	1	0	0	0	0	0	0	0	0	0	0	0	0	0	0	0	0	0	0.00017385	0	0
CAGSQDTLGAGELFF	2.48e-05	1	0	2.48e-05	0	0	0	0	0	0	0	0	0	0	0	0	0	0	0	0	0	0
CAGSQDYTSGGDNEQFF	7.497e-05	1	0	0	0	0	0	0	0	0	0	0	0	0	7.497e-05	0	0	0	0	0	0	0
CAGSQEGGTGSYNEQFF	2.892e-05	1	0	0	0	0	0	2.892e-05	0	0	0	0	0	0	0	0	0	0	0	0	0	0
CAGSQGDRSPLHF	8.565e-05	1	0	0	0	0	0	0	0	0	0	0	0	0	0	8.565e-05	0	0	0	0	0	0
CAGSQGGGQPQHF	3.629e-05	1	0	0	3.629e-05	0	0	0	0	0	0	0	0	0	0	0	0	0	0	0	0	0
CAGSQGLGNSPLHF	2.892e-05	1	0	0	0	0	0	2.892e-05	0	0	0	0	0	0	0	0	0	0	0	0	0	0
CAGSQGLVGTQYF	6.52e-05	1	0	0	0	0	0	0	0	0	0	0	0	6.52e-05	0	0	0	0	0	0	0	0
CAGSQGMSEAFF	2.831e-05	1	0	0	0	0	0	0	2.831e-05	0	0	0	0	0	0	0	0	0	0	0	0	0
CAGSQGQAGADTQYF	6.446e-05	1	6.446e-05	0	0	0	0	0	0	0	0	0	0	0	0	0	0	0	0	0	0	0
CAGSQGQGAQETQYF	6.446e-05	1	6.446e-05	0	0	0	0	0	0	0	0	0	0	0	0	0	0	0	0	0	0	0
CAGSQGRESSNPDTQYF	7.248e-05	1	0	0	0	0	0	0	0	0	0	0	0	0	0	0	0	7.248e-05	0	0	0	0
CAGSQGRGDNTEAFF	2.48e-05	1	0	2.48e-05	0	0	0	0	0	0	0	0	0	0	0	0	0	0	0	0	0	0
CAGSQGSGGEQYF	2.26e-05	1	0	0	0	0	2.26e-05	0	0	0	0	0	0	0	0	0	0	0	0	0	0	0
CAGSQGSGRNSPLHF	2.48e-05	1	0	2.48e-05	0	0	0	0	0	0	0	0	0	0	0	0	0	0	0	0	0	0
CAGSQGVEIGETQYF	5.215e-05	1	0	0	0	0	0	0	0	0	0	0	0	0	0	0	0	0	0	0	0	5.215e-05
CAGSQLGQGGEQYF	2.399e-05	1	0	0	0	2.399e-05	0	0	0	0	0	0	0	0	0	0	0	0	0	0	0	0
CAGSQMGGQNSPLHF	6.446e-05	1	6.446e-05	0	0	0	0	0	0	0	0	0	0	0	0	0	0	0	0	0	0	0
CAGSQPDTYEQYF	2.892e-05	1	0	0	0	0	0	2.892e-05	0	0	0	0	0	0	0	0	0	0	0	0	0	0
CAGSQQTAQPQHF	2.892e-05	1	0	0	0	0	0	2.892e-05	0	0	0	0	0	0	0	0	0	0	0	0	0	0
CAGSQRILDTIYF	3.629e-05	1	0	0	3.629e-05	0	0	0	0	0	0	0	0	0	0	0	0	0	0	0	0	0
CAGSQRLAGFNQPQHF	7.817e-05	1	0	0	0	0	0	0	0	0	0	0	0	0	0	0	0	0	0	0	7.817e-05	0
CAGSQRQGLDTEAFF	3.883e-05	1	0	0	0	0	0	0	0	0	0	0	0	0	0	0	3.883e-05	0	0	0	0	0
CAGSQRQSNKETQYF	0.00014839	5	0	2.48e-05	0	0	2.26e-05	0	0	2.884e-05	3.451e-05	3.763e-05	0	0	0	0	0	0	0	0	0	0
CAGSQRSYGYTF	3.451e-05	1	0	0	0	0	0	0	0	0	3.451e-05	0	0	0	0	0	0	0	0	0	0	0
CAGSQSIAGGLYQQYF	3.629e-05	1	0	0	3.629e-05	0	0	0	0	0	0	0	0	0	0	0	0	0	0	0	0	0
CAGSQTGPETQYF	3.451e-05	1	0	0	0	0	0	0	0	0	3.451e-05	0	0	0	0	0	0	0	0	0	0	0
CAGSQTGTGRMGGYGYTF	2.48e-05	1	0	2.48e-05	0	0	0	0	0	0	0	0	0	0	0	0	0	0	0	0	0	0
CAGSQTSGGGFSYNEQFF	3.629e-05	1	0	0	3.629e-05	0	0	0	0	0	0	0	0	0	0	0	0	0	0	0	0	0
CAGSQVGEAYNEQFF	2.831e-05	1	0	0	0	0	0	0	2.831e-05	0	0	0	0	0	0	0	0	0	0	0	0	0
CAGSQVGGTQYF	7.817e-05	1	0	0	0	0	0	0	0	0	0	0	0	0	0	0	0	0	0	0	7.817e-05	0
CAGSQVIVGGNTEAFF	2.48e-05	1	0	2.48e-05	0	0	0	0	0	0	0	0	0	0	0	0	0	0	0	0	0	0
CAGSQVSEAFF	7.817e-05	1	0	0	0	0	0	0	0	0	0	0	0	0	0	0	0	0	0	0	7.817e-05	0
CAGSQWKGDISYNSPLHF	2.26e-05	1	0	0	0	0	2.26e-05	0	0	0	0	0	0	0	0	0	0	0	0	0	0	0
CAGSRDFYNEQFF	2.399e-05	1	0	0	0	2.399e-05	0	0	0	0	0	0	0	0	0	0	0	0	0	0	0	0
CAGSRDGTSSGNTIYF	3.857e-05	1	0	0	0	0	0	0	0	0	0	0	3.857e-05	0	0	0	0	0	0	0	0	0
CAGSRDISPLHF	2.48e-05	1	0	2.48e-05	0	0	0	0	0	0	0	0	0	0	0	0	0	0	0	0	0	0
CAGSRDRADYGYTF	2.26e-05	1	0	0	0	0	2.26e-05	0	0	0	0	0	0	0	0	0	0	0	0	0	0	0
CAGSRDRDGEQYF	3.857e-05	1	0	0	0	0	0	0	0	0	0	0	3.857e-05	0	0	0	0	0	0	0	0	0
CAGSRDSEKLFF	2.884e-05	1	0	0	0	0	0	0	0	2.884e-05	0	0	0	0	0	0	0	0	0	0	0	0
CAGSRDTNTEAFF	3.451e-05	1	0	0	0	0	0	0	0	0	3.451e-05	0	0	0	0	0	0	0	0	0	0	0
CAGSREGTGSYEQYF	3.763e-05	1	0	0	0	0	0	0	0	0	0	3.763e-05	0	0	0	0	0	0	0	0	0	0
CAGSRGGLAGLGNEQFF	2.892e-05	1	0	0	0	0	0	2.892e-05	0	0	0	0	0	0	0	0	0	0	0	0	0	0
CAGSRGKIYEQYF	2.831e-05	1	0	0	0	0	0	0	2.831e-05	0	0	0	0	0	0	0	0	0	0	0	0	0
CAGSRGLNQNYGYAF	3.629e-05	1	0	0	3.629e-05	0	0	0	0	0	0	0	0	0	0	0	0	0	0	0	0	0
CAGSRGQGERETQYF	2.48e-05	1	0	2.48e-05	0	0	0	0	0	0	0	0	0	0	0	0	0	0	0	0	0	0
CAGSRGSYEQYF	2.831e-05	1	0	0	0	0	0	0	2.831e-05	0	0	0	0	0	0	0	0	0	0	0	0	0
CAGSRGYEQYF	0.00194073	15	0	4.961e-05	0.00018145	0.00011996	0.00013561	5.784e-05	0.00014155	8.652e-05	0.00010354	0.00015052	0.00023142	0	0	8.565e-05	3.883e-05	0	0.00015839	0.00034771	0	5.215e-05
CAGSRLAAAAGEQFF	2.884e-05	1	0	0	0	0	0	0	0	2.884e-05	0	0	0	0	0	0	0	0	0	0	0	0
CAGSRLAGSSYNEQFF	3.857e-05	1	0	0	0	0	0	0	0	0	0	0	3.857e-05	0	0	0	0	0	0	0	0	0
CAGSRLGTPSSYEQYF	2.399e-05	1	0	0	0	2.399e-05	0	0	0	0	0	0	0	0	0	0	0	0	0	0	0	0
CAGSRLNTEAFF	2.892e-05	1	0	0	0	0	0	2.892e-05	0	0	0	0	0	0	0	0	0	0	0	0	0	0
CAGSRNRGYEQYF	2.48e-05	1	0	2.48e-05	0	0	0	0	0	0	0	0	0	0	0	0	0	0	0	0	0	0
CAGSRNYLRGGPGELFF	3.763e-05	1	0	0	0	0	0	0	0	0	0	3.763e-05	0	0	0	0	0	0	0	0	0	0
CAGSRPRNEQYF	7.817e-05	1	0	0	0	0	0	0	0	0	0	0	0	0	0	0	0	0	0	0	7.817e-05	0
CAGSRPTGPIVYSPLHF	3.763e-05	1	0	0	0	0	0	0	0	0	0	3.763e-05	0	0	0	0	0	0	0	0	0	0
CAGSRQDLTETQYF	4.659e-05	2	0	0	0	2.399e-05	2.26e-05	0	0	0	0	0	0	0	0	0	0	0	0	0	0	0
CAGSRQGDTYEQYF	2.884e-05	1	0	0	0	0	0	0	0	2.884e-05	0	0	0	0	0	0	0	0	0	0	0	0
CAGSRQGTTEAFF	2.892e-05	1	0	0	0	0	0	2.892e-05	0	0	0	0	0	0	0	0	0	0	0	0	0	0
CAGSRQGVGYSNQPQHF	2.884e-05	1	0	0	0	0	0	0	0	2.884e-05	0	0	0	0	0	0	0	0	0	0	0	0
CAGSRQVGELFF	3.629e-05	1	0	0	3.629e-05	0	0	0	0	0	0	0	0	0	0	0	0	0	0	0	0	0
CAGSRRRQGNSNQPQHF	2.26e-05	1	0	0	0	0	2.26e-05	0	0	0	0	0	0	0	0	0	0	0	0	0	0	0
CAGSRTGVALYEQYF	3.763e-05	1	0	0	0	0	0	0	0	0	0	3.763e-05	0	0	0	0	0	0	0	0	0	0
CAGSRTSGGSGTGELFF	2.48e-05	1	0	2.48e-05	0	0	0	0	0	0	0	0	0	0	0	0	0	0	0	0	0	0
CAGSSAGVAGRKYF	3.451e-05	1	0	0	0	0	0	0	0	0	3.451e-05	0	0	0	0	0	0	0	0	0	0	0
CAGSSAVGGSYEQYF	2.26e-05	1	0	0	0	0	2.26e-05	0	0	0	0	0	0	0	0	0	0	0	0	0	0	0
CAGSSDGFTYEQYF	2.884e-05	1	0	0	0	0	0	0	0	2.884e-05	0	0	0	0	0	0	0	0	0	0	0	0
CAGSSDIYYGYTF	3.451e-05	1	0	0	0	0	0	0	0	0	3.451e-05	0	0	0	0	0	0	0	0	0	0	0
CAGSSDLWADRYNEQFF	2.26e-05	1	0	0	0	0	2.26e-05	0	0	0	0	0	0	0	0	0	0	0	0	0	0	0
CAGSSDRQNNQPQHF	2.48e-05	1	0	2.48e-05	0	0	0	0	0	0	0	0	0	0	0	0	0	0	0	0	0	0
CAGSSGGEGEKLSF	2.399e-05	1	0	0	0	2.399e-05	0	0	0	0	0	0	0	0	0	0	0	0	0	0	0	0
CAGSSGQAINTEAFF	3.629e-05	1	0	0	3.629e-05	0	0	0	0	0	0	0	0	0	0	0	0	0	0	0	0	0
CAGSSGQTYEQYF	2.831e-05	1	0	0	0	0	0	0	2.831e-05	0	0	0	0	0	0	0	0	0	0	0	0	0
CAGSSGSRDRGERTFF	3.629e-05	1	0	0	3.629e-05	0	0	0	0	0	0	0	0	0	0	0	0	0	0	0	0	0
CAGSSGTGIQPQHF	2.884e-05	1	0	0	0	0	0	0	0	2.884e-05	0	0	0	0	0	0	0	0	0	0	0	0
CAGSSKTTWVSNQPQHF	3.763e-05	1	0	0	0	0	0	0	0	0	0	3.763e-05	0	0	0	0	0	0	0	0	0	0
CAGSSKVQDRGNEQFF	3.763e-05	1	0	0	0	0	0	0	0	0	0	3.763e-05	0	0	0	0	0	0	0	0	0	0
CAGSSLDRVDLYQPQHF	2.48e-05	1	0	2.48e-05	0	0	0	0	0	0	0	0	0	0	0	0	0	0	0	0	0	0
CAGSSLDTEAFF	2.48e-05	1	0	2.48e-05	0	0	0	0	0	0	0	0	0	0	0	0	0	0	0	0	0	0
CAGSSLRRTSGATDPDTQYF	3.451e-05	1	0	0	0	0	0	0	0	0	3.451e-05	0	0	0	0	0	0	0	0	0	0	0
CAGSSNSYSPLHF	2.48e-05	1	0	2.48e-05	0	0	0	0	0	0	0	0	0	0	0	0	0	0	0	0	0	0
CAGSSPAVDYGYTF	2.48e-05	1	0	2.48e-05	0	0	0	0	0	0	0	0	0	0	0	0	0	0	0	0	0	0
CAGSSPGTGVGHGYTF	2.831e-05	1	0	0	0	0	0	0	2.831e-05	0	0	0	0	0	0	0	0	0	0	0	0	0
CAGSSPQGPLHF	2.884e-05	1	0	0	0	0	0	0	0	2.884e-05	0	0	0	0	0	0	0	0	0	0	0	0
CAGSSPTSAGYTF	7.248e-05	1	0	0	0	0	0	0	0	0	0	0	0	0	0	0	0	7.248e-05	0	0	0	0
CAGSSQGAYNEQFF	2.26e-05	1	0	0	0	0	2.26e-05	0	0	0	0	0	0	0	0	0	0	0	0	0	0	0
CAGSSQGGETQYF	2.48e-05	1	0	2.48e-05	0	0	0	0	0	0	0	0	0	0	0	0	0	0	0	0	0	0
CAGSSQLVLTEAFF	3.857e-05	1	0	0	0	0	0	0	0	0	0	0	3.857e-05	0	0	0	0	0	0	0	0	0
CAGSSQPTGQPHF	7.258e-05	1	0	0	7.258e-05	0	0	0	0	0	0	0	0	0	0	0	0	0	0	0	0	0
CAGSSRDTSEQYF	2.884e-05	1	0	0	0	0	0	0	0	2.884e-05	0	0	0	0	0	0	0	0	0	0	0	0
CAGSSRFRTDTQYF	2.884e-05	1	0	0	0	0	0	0	0	2.884e-05	0	0	0	0	0	0	0	0	0	0	0	0
CAGSSRGQEGNQPQHF	2.831e-05	1	0	0	0	0	0	0	2.831e-05	0	0	0	0	0	0	0	0	0	0	0	0	0
CAGSSRGQGESYEQYF	2.831e-05	1	0	0	0	0	0	0	2.831e-05	0	0	0	0	0	0	0	0	0	0	0	0	0
CAGSSRGTYNEQFF	7.714e-05	1	0	0	0	0	0	0	0	0	0	0	7.714e-05	0	0	0	0	0	0	0	0	0
CAGSSRQGAPQPQHF	2.26e-05	1	0	0	0	0	2.26e-05	0	0	0	0	0	0	0	0	0	0	0	0	0	0	0
CAGSSRQGTEAFF	6.446e-05	1	6.446e-05	0	0	0	0	0	0	0	0	0	0	0	0	0	0	0	0	0	0	0
CAGSSRRGGAGYTF	2.831e-05	1	0	0	0	0	0	0	2.831e-05	0	0	0	0	0	0	0	0	0	0	0	0	0
CAGSSRTGWATGELFF	2.884e-05	1	0	0	0	0	0	0	0	2.884e-05	0	0	0	0	0	0	0	0	0	0	0	0
CAGSSSGGIGQFF	7.765e-05	1	0	0	0	0	0	0	0	0	0	0	0	0	0	0	7.765e-05	0	0	0	0	0
CAGSSSPGVWNQPQHF	2.399e-05	1	0	0	0	2.399e-05	0	0	0	0	0	0	0	0	0	0	0	0	0	0	0	0
CAGSSTGADGYTF	2.884e-05	1	0	0	0	0	0	0	0	2.884e-05	0	0	0	0	0	0	0	0	0	0	0	0
CAGSSTGIDSPLHF	7.248e-05	1	0	0	0	0	0	0	0	0	0	0	0	0	0	0	0	7.248e-05	0	0	0	0
CAGSSTGYNEQFF	5.283e-05	2	0	0	0	2.399e-05	0	0	0	2.884e-05	0	0	0	0	0	0	0	0	0	0	0	0
CAGSSTWVGELFF	2.26e-05	1	0	0	0	0	2.26e-05	0	0	0	0	0	0	0	0	0	0	0	0	0	0	0
CAGSSVGVYEQYF	3.763e-05	1	0	0	0	0	0	0	0	0	0	3.763e-05	0	0	0	0	0	0	0	0	0	0
CAGSSVQVYYEQYF	2.831e-05	1	0	0	0	0	0	0	2.831e-05	0	0	0	0	0	0	0	0	0	0	0	0	0
CAGSSWQVLNTEAFF	2.26e-05	1	0	0	0	0	2.26e-05	0	0	0	0	0	0	0	0	0	0	0	0	0	0	0
CAGSTALPYSPLHF	2.831e-05	1	0	0	0	0	0	0	2.831e-05	0	0	0	0	0	0	0	0	0	0	0	0	0
CAGSTGLGGGDTQYF	3.763e-05	1	0	0	0	0	0	0	0	0	0	3.763e-05	0	0	0	0	0	0	0	0	0	0
CAGSTGPSPLHF	2.892e-05	1	0	0	0	0	0	2.892e-05	0	0	0	0	0	0	0	0	0	0	0	0	0	0
CAGSTGTGGNQPQHF	2.884e-05	1	0	0	0	0	0	0	0	2.884e-05	0	0	0	0	0	0	0	0	0	0	0	0
CAGSTRGSTEAFF	0.00029984	6	6.446e-05	4.961e-05	3.629e-05	0	0	0	2.831e-05	0	6.903e-05	0	0	0	0	0	0	0	0	0	0	5.215e-05
CAGSTRPMVPQHF	2.884e-05	1	0	0	0	0	0	0	0	2.884e-05	0	0	0	0	0	0	0	0	0	0	0	0
CAGSTRTDYYGYTF	2.892e-05	1	0	0	0	0	0	2.892e-05	0	0	0	0	0	0	0	0	0	0	0	0	0	0
CAGSTTGGGTEAFF	2.884e-05	1	0	0	0	0	0	0	0	2.884e-05	0	0	0	0	0	0	0	0	0	0	0	0
CAGSTWTGGDARELFF	2.26e-05	1	0	0	0	0	2.26e-05	0	0	0	0	0	0	0	0	0	0	0	0	0	0	0
CAGSVAITGYNEQFF	2.26e-05	1	0	0	0	0	2.26e-05	0	0	0	0	0	0	0	0	0	0	0	0	0	0	0
CAGSVDRGRPQHF	2.26e-05	1	0	0	0	0	2.26e-05	0	0	0	0	0	0	0	0	0	0	0	0	0	0	0
CAGSVEPDTEAFF	2.399e-05	1	0	0	0	2.399e-05	0	0	0	0	0	0	0	0	0	0	0	0	0	0	0	0
CAGSVGLSLEQFF	2.892e-05	1	0	0	0	0	0	2.892e-05	0	0	0	0	0	0	0	0	0	0	0	0	0	0
CAGSVGQGQETQYC	2.48e-05	1	0	2.48e-05	0	0	0	0	0	0	0	0	0	0	0	0	0	0	0	0	0	0
CAGSVGQGQETQYF	3.629e-05	1	0	0	3.629e-05	0	0	0	0	0	0	0	0	0	0	0	0	0	0	0	0	0
CAGSVGQLNQPQHF	2.884e-05	1	0	0	0	0	0	0	0	2.884e-05	0	0	0	0	0	0	0	0	0	0	0	0
CAGSVKVQNTEAFF	2.831e-05	1	0	0	0	0	0	0	2.831e-05	0	0	0	0	0	0	0	0	0	0	0	0	0
CAGSVTGELFF	3.451e-05	1	0	0	0	0	0	0	0	0	3.451e-05	0	0	0	0	0	0	0	0	0	0	0
CAGSVTGYGYTF	0.00043336	5	0	2.48e-05	0	0	6.781e-05	0	0	2.884e-05	0.00013806	0	0	0	0	0	0	0	0	0.00017385	0	0
CAGSVTPSSGNTIYF	2.884e-05	1	0	0	0	0	0	0	0	2.884e-05	0	0	0	0	0	0	0	0	0	0	0	0
CAGSVVQGSNQPQHF	7.248e-05	1	0	0	0	0	0	0	0	0	0	0	0	0	0	0	0	7.248e-05	0	0	0	0
CAGSWAGVSGNTIYF	3.763e-05	1	0	0	0	0	0	0	0	0	0	3.763e-05	0	0	0	0	0	0	0	0	0	0
CAGSWDAGELFF	3.763e-05	1	0	0	0	0	0	0	0	0	0	3.763e-05	0	0	0	0	0	0	0	0	0	0
CAGSWDRGGNEQFF	7.248e-05	1	0	0	0	0	0	0	0	0	0	0	0	0	0	0	0	7.248e-05	0	0	0	0
CAGSWDTGELFF	0.00088278	14	0	4.961e-05	7.258e-05	2.399e-05	4.52e-05	8.676e-05	5.662e-05	2.884e-05	3.451e-05	0.00011289	7.714e-05	0	0	8.565e-05	7.765e-05	0	7.92e-05	0	0	5.215e-05
CAGSWGFRGGKEAFF	2.831e-05	1	0	0	0	0	0	0	2.831e-05	0	0	0	0	0	0	0	0	0	0	0	0	0
CAGSWGLGQGSGGYTF	2.831e-05	1	0	0	0	0	0	0	2.831e-05	0	0	0	0	0	0	0	0	0	0	0	0	0
CAGSWHPGGYEQYF	3.451e-05	1	0	0	0	0	0	0	0	0	3.451e-05	0	0	0	0	0	0	0	0	0	0	0
CAGSWIQGLSGNTIYF	2.831e-05	1	0	0	0	0	0	0	2.831e-05	0	0	0	0	0	0	0	0	0	0	0	0	0
CAGSWRTGTGNTIYF	2.892e-05	1	0	0	0	0	0	2.892e-05	0	0	0	0	0	0	0	0	0	0	0	0	0	0
CAGSWTGGTQYF	6.446e-05	1	6.446e-05	0	0	0	0	0	0	0	0	0	0	0	0	0	0	0	0	0	0	0
CAGSWTSSYNEQFF	3.451e-05	1	0	0	0	0	0	0	0	0	3.451e-05	0	0	0	0	0	0	0	0	0	0	0
CAGSYAGRNTEAFF	2.399e-05	1	0	0	0	2.399e-05	0	0	0	0	0	0	0	0	0	0	0	0	0	0	0	0
CAGSYEQYF	0.00226509	15	0	2.48e-05	0.00021774	0.00011996	9.041e-05	2.892e-05	8.493e-05	2.884e-05	0.00020709	0.00015052	0.00011571	0	0	0.00021412	0.00015531	0	7.92e-05	0.00069541	0	5.215e-05
CAGSYGDRAYGYTF	6.52e-05	1	0	0	0	0	0	0	0	0	0	0	0	6.52e-05	0	0	0	0	0	0	0	0
CAGSYGGWGRHGYTF	7.248e-05	1	0	0	0	0	0	0	0	0	0	0	0	0	0	0	0	7.248e-05	0	0	0	0
CAGSYGLGETEAFF	2.892e-05	1	0	0	0	0	0	2.892e-05	0	0	0	0	0	0	0	0	0	0	0	0	0	0
CAGSYGRGTEAFF	5.091e-05	2	0	0	0	0	2.26e-05	0	2.831e-05	0	0	0	0	0	0	0	0	0	0	0	0	0
CAGSYGSGQIYGYTF	2.892e-05	1	0	0	0	0	0	2.892e-05	0	0	0	0	0	0	0	0	0	0	0	0	0	0
CAGSYLGPNQPQHF	3.629e-05	1	0	0	3.629e-05	0	0	0	0	0	0	0	0	0	0	0	0	0	0	0	0	0
CAGSYMGASYGYTF	3.451e-05	1	0	0	0	0	0	0	0	0	3.451e-05	0	0	0	0	0	0	0	0	0	0	0
CAGSYPYTMNTEAFF	7.248e-05	1	0	0	0	0	0	0	0	0	0	0	0	0	0	0	0	7.248e-05	0	0	0	0
CAGSYRRDSYEQYF	7.497e-05	1	0	0	0	0	0	0	0	0	0	0	0	0	7.497e-05	0	0	0	0	0	0	0
CAGSYSDRAEQYF	2.884e-05	1	0	0	0	0	0	0	0	2.884e-05	0	0	0	0	0	0	0	0	0	0	0	0
CAGSYSGPNSPLHF	7.258e-05	1	0	0	7.258e-05	0	0	0	0	0	0	0	0	0	0	0	0	0	0	0	0	0
CAGSYSHKNTEAFF	2.26e-05	1	0	0	0	0	2.26e-05	0	0	0	0	0	0	0	0	0	0	0	0	0	0	0
CAGSYSKLAGVGNDQFF	7.497e-05	1	0	0	0	0	0	0	0	0	0	0	0	0	7.497e-05	0	0	0	0	0	0	0
CAGSYSMDRRTEQYF	6.446e-05	1	6.446e-05	0	0	0	0	0	0	0	0	0	0	0	0	0	0	0	0	0	0	0
CAGSYSMTTEAFF	2.48e-05	1	0	2.48e-05	0	0	0	0	0	0	0	0	0	0	0	0	0	0	0	0	0	0
CAGSYSPQVTSYEQYF	2.884e-05	1	0	0	0	0	0	0	0	2.884e-05	0	0	0	0	0	0	0	0	0	0	0	0
CAGSYSRGRQLHF	3.629e-05	1	0	0	3.629e-05	0	0	0	0	0	0	0	0	0	0	0	0	0	0	0	0	0
CAGSYTFDSEAFF	2.892e-05	1	0	0	0	0	0	2.892e-05	0	0	0	0	0	0	0	0	0	0	0	0	0	0
CAGSYTGQPKQNF	2.48e-05	1	0	2.48e-05	0	0	0	0	0	0	0	0	0	0	0	0	0	0	0	0	0	0
CAGTCSGRICNEQFF	2.892e-05	1	0	0	0	0	0	2.892e-05	0	0	0	0	0	0	0	0	0	0	0	0	0	0
CAGTEGRRATDTQYF	0.00010429	1	0	0	0	0	0	0	0	0	0	0	0	0	0	0	0	0	0	0	0	0.00010429
CAGTFSGNTIYF	3.763e-05	1	0	0	0	0	0	0	0	0	0	3.763e-05	0	0	0	0	0	0	0	0	0	0
CAGTGGTNYNEQFF	4.282e-05	1	0	0	0	0	0	0	0	0	0	0	0	0	0	4.282e-05	0	0	0	0	0	0
CAGTGLNNVLAKNIQYF	8.175e-05	3	0	0	0	2.399e-05	0	2.892e-05	0	2.884e-05	0	0	0	0	0	0	0	0	0	0	0	0
CAGTLAGQWFF	2.892e-05	1	0	0	0	0	0	2.892e-05	0	0	0	0	0	0	0	0	0	0	0	0	0	0
CAGTLGGDITGELFF	2.399e-05	1	0	0	0	2.399e-05	0	0	0	0	0	0	0	0	0	0	0	0	0	0	0	0
CAGTLNWLAGGLTDTQYF	6.52e-05	1	0	0	0	0	0	0	0	0	0	0	0	6.52e-05	0	0	0	0	0	0	0	0
CAGTLSRTSPLHF	2.831e-05	1	0	0	0	0	0	0	2.831e-05	0	0	0	0	0	0	0	0	0	0	0	0	0
CAGTMQGAGNTIYF	2.884e-05	1	0	0	0	0	0	0	0	2.884e-05	0	0	0	0	0	0	0	0	0	0	0	0
CAGTNGRAGWPQHF	2.26e-05	1	0	0	0	0	2.26e-05	0	0	0	0	0	0	0	0	0	0	0	0	0	0	0
CAGTQGQGPSSYNSPLHF	2.892e-05	1	0	0	0	0	0	2.892e-05	0	0	0	0	0	0	0	0	0	0	0	0	0	0
CAGTRGVGSNTGELFF	3.629e-05	1	0	0	3.629e-05	0	0	0	0	0	0	0	0	0	0	0	0	0	0	0	0	0
CAGTRPGLVADTQYF	6.52e-05	1	0	0	0	0	0	0	0	0	0	0	0	6.52e-05	0	0	0	0	0	0	0	0
CAGTTRTYSYNEQFF	2.399e-05	1	0	0	0	2.399e-05	0	0	0	0	0	0	0	0	0	0	0	0	0	0	0	0
CAGTTSGRLNTEAFF	2.892e-05	1	0	0	0	0	0	2.892e-05	0	0	0	0	0	0	0	0	0	0	0	0	0	0
CAGTVSNNEQFF	3.629e-05	1	0	0	3.629e-05	0	0	0	0	0	0	0	0	0	0	0	0	0	0	0	0	0
CAGTWTRSSYNEQFF	3.451e-05	1	0	0	0	0	0	0	0	0	3.451e-05	0	0	0	0	0	0	0	0	0	0	0
CAGVAGGSTDTQYF	6.52e-05	1	0	0	0	0	0	0	0	0	0	0	0	6.52e-05	0	0	0	0	0	0	0	0
CAGVPGRERSYNSPLHF	2.892e-05	1	0	0	0	0	0	2.892e-05	0	0	0	0	0	0	0	0	0	0	0	0	0	0
CAGVQGGRNSPLHF	2.892e-05	1	0	0	0	0	0	2.892e-05	0	0	0	0	0	0	0	0	0	0	0	0	0	0
CAGWTGGNNEHFF	2.884e-05	1	0	0	0	0	0	0	0	2.884e-05	0	0	0	0	0	0	0	0	0	0	0	0
CAGWTGGNNEQFF	0.00117351	14	0.00019339	2.48e-05	3.629e-05	7.197e-05	0.00011301	5.784e-05	8.493e-05	8.652e-05	6.903e-05	0.00011289	7.714e-05	0.0001304	0	4.282e-05	0	7.248e-05	0	0	0	0
CAGWTGGNNERFF	6.52e-05	1	0	0	0	0	0	0	0	0	0	0	0	6.52e-05	0	0	0	0	0	0	0	0
CAGYGAAEAFF	3.451e-05	1	0	0	0	0	0	0	0	0	3.451e-05	0	0	0	0	0	0	0	0	0	0	0
CAGYGATEAFF	0.00332066	19	6.446e-05	0.00017362	0.00021774	0.00019193	0.00013561	0.00017351	0.00011324	0.0001442	0.0002416	0.00022578	0.00015428	0.0001304	0	0.0001713	0.00019414	0.00014497	7.92e-05	0.00034771	0.0003127	0.00010429
CAGYGATEALF	2.831e-05	1	0	0	0	0	0	0	2.831e-05	0	0	0	0	0	0	0	0	0	0	0	0	0
CAGYGQGDYGYTF	2.892e-05	1	0	0	0	0	0	2.892e-05	0	0	0	0	0	0	0	0	0	0	0	0	0	0
CAGYSYAGFGYGYTF	2.399e-05	1	0	0	0	2.399e-05	0	0	0	0	0	0	0	0	0	0	0	0	0	0	0	0
CAHNPVSGQPQHF	7.92e-05	1	0	0	0	0	0	0	0	0	0	0	0	0	0	0	0	0	7.92e-05	0	0	0
CAHQLNENYEQYF	2.399e-05	1	0	0	0	2.399e-05	0	0	0	0	0	0	0	0	0	0	0	0	0	0	0	0
CAIAAGAPDEQFF	0.00107174	12	0	4.961e-05	0.00014516	7.197e-05	4.52e-05	0.00011567	0.00014155	5.768e-05	0	0	3.857e-05	0	0	0.0001713	7.765e-05	0	7.92e-05	0	7.817e-05	0
CAIADGGLAYGYTF	0.00147456	18	6.446e-05	2.48e-05	0.00010887	4.798e-05	6.781e-05	8.676e-05	2.831e-05	5.768e-05	6.903e-05	0.00011289	3.857e-05	0	0.00014994	0.00012847	3.883e-05	0.00014497	7.92e-05	0.00017385	0	5.215e-05
CAIADGGTNSPLHF	2.831e-05	1	0	0	0	0	0	0	2.831e-05	0	0	0	0	0	0	0	0	0	0	0	0	0
CAIADRGTNPPLHF	5.768e-05	1	0	0	0	0	0	0	0	5.768e-05	0	0	0	0	0	0	0	0	0	0	0	0
CAIADRGTNSPLHF	0.00548981	20	0.00045123	0.00029763	0.00021774	0.00016794	0.00027122	0.00014459	0.00036803	0.00028839	0.00013806	0.00015052	7.714e-05	0.00045638	0.00037484	0.00012847	0.00038827	0.00028994	0.00015839	0.00052156	0.00039087	0.00020858
CAIADRGTNSPPHF	7.817e-05	1	0	0	0	0	0	0	0	0	0	0	0	0	0	0	0	0	0	0	7.817e-05	0
CAIAEEGASMGFDTEAFF	0.0005047	12	0	0	3.629e-05	2.399e-05	2.26e-05	2.892e-05	2.831e-05	5.768e-05	3.451e-05	3.763e-05	3.857e-05	0	0	0	3.883e-05	0	7.92e-05	0	7.817e-05	0
CAIAEEGASMGFDTEALF	2.48e-05	1	0	2.48e-05	0	0	0	0	0	0	0	0	0	0	0	0	0	0	0	0	0	0
CAIAETSTDTQYF	0.00036675	8	0	7.441e-05	0	0	4.52e-05	2.892e-05	2.831e-05	0	3.451e-05	3.763e-05	3.857e-05	0	0	0	0	0	7.92e-05	0	0	0
CAIAGFLYGYTF	7.817e-05	1	0	0	0	0	0	0	0	0	0	0	0	0	0	0	0	0	0	0	7.817e-05	0
CAIAGIGGGYTF	0.0001304	1	0	0	0	0	0	0	0	0	0	0	0	0.0001304	0	0	0	0	0	0	0	0
CAIAGTGGGYTF	0.00111901	14	0.00012892	2.48e-05	0	4.798e-05	0.00011301	5.784e-05	0.00014155	5.768e-05	3.451e-05	3.763e-05	0	6.52e-05	7.497e-05	8.565e-05	0	0.00014497	0	0	0	0.00010429
CAIARGAPFDEQFF	0.00036112	9	0	4.961e-05	3.629e-05	2.399e-05	4.52e-05	2.892e-05	2.831e-05	2.884e-05	0	0	7.714e-05	0	0	4.282e-05	0	0	0	0	0	0
CAIARTGTDTQYF	0.00015614	3	0	2.48e-05	0	0	0	0	0	0	0	0	0	0	0	0	0	0	7.92e-05	0	0	5.215e-05
CAICAGINNEQFF	6.52e-05	1	0	0	0	0	0	0	0	0	0	0	0	6.52e-05	0	0	0	0	0	0	0	0
CAICAGISNEQFF	0.00384032	20	0.00032231	7.441e-05	0.00021774	0.00019193	0.00011301	0.00023135	0.00019817	0.00017304	0.00017257	0.00022578	0.00023142	0.00032599	0.0002249	0.00025695	0.00015531	0.00028994	7.92e-05	0.00017385	7.817e-05	0.00010429
CAICAGVSNEQFF	2.26e-05	1	0	0	0	0	2.26e-05	0	0	0	0	0	0	0	0	0	0	0	0	0	0	0
CAICGLVADTQYF	7.14e-05	3	0	2.48e-05	0	2.399e-05	2.26e-05	0	0	0	0	0	0	0	0	0	0	0	0	0	0	0
CAICWDRDTNNEQFF	2.884e-05	1	0	0	0	0	0	0	0	2.884e-05	0	0	0	0	0	0	0	0	0	0	0	0
CAIEERGSYNEQFF	0.00040559	10	0	2.48e-05	3.629e-05	4.798e-05	4.52e-05	2.892e-05	2.831e-05	0	3.451e-05	0	3.857e-05	0	0	4.282e-05	0	0	0	0	7.817e-05	0
CAIEERGSYNEQFL	3.451e-05	1	0	0	0	0	0	0	0	0	3.451e-05	0	0	0	0	0	0	0	0	0	0	0
CAIEQGGRSQPQHF	0.00065794	8	6.446e-05	9.921e-05	3.629e-05	0	0	0	0	0	0.00020709	0	3.857e-05	6.52e-05	0	4.282e-05	0	0	0	0	0	0.00010429
CAIGAGATSADTQYF	3.629e-05	1	0	0	3.629e-05	0	0	0	0	0	0	0	0	0	0	0	0	0	0	0	0	0
CAIGAGATSTDTQYF	0.00034684	8	0	0	0	4.798e-05	4.52e-05	2.892e-05	2.831e-05	0	0	3.763e-05	7.714e-05	0	0	4.282e-05	3.883e-05	0	0	0	0	0
CAIGAHSNQPQHF	0.00472364	19	0.00025785	0.00019842	0.00025403	0.00019193	0.00013561	0.00026027	0.00019817	0.00020187	0.00017257	0.00037629	0.0003857	0.00026079	0.0002249	0.00042825	0.00031062	7.248e-05	0.00023759	0.00034771	0	0.00020858
CAIGAHSNQPQHS	2.399e-05	1	0	0	0	2.399e-05	0	0	0	0	0	0	0	0	0	0	0	0	0	0	0	0
CAIGAHSNRPQHF	2.892e-05	1	0	0	0	0	0	2.892e-05	0	0	0	0	0	0	0	0	0	0	0	0	0	0
CAIGASGGQNTGELFF	0.00114932	15	0	4.961e-05	0.00014516	7.197e-05	2.26e-05	2.892e-05	5.662e-05	5.768e-05	0.00010354	7.526e-05	0.00011571	0	0	0.00012847	3.883e-05	7.248e-05	0	0	7.817e-05	0.00010429
CAIGDENEQFF	0.0004807	11	0	4.961e-05	3.629e-05	2.399e-05	2.26e-05	2.892e-05	0	2.884e-05	0	7.526e-05	3.857e-05	0	0	8.565e-05	3.883e-05	0	0	0	0	5.215e-05
CAIGDGGGSSDTQYF	0.00087952	15	0	4.961e-05	3.629e-05	0	4.52e-05	0	2.831e-05	2.884e-05	3.451e-05	3.763e-05	0	6.52e-05	7.497e-05	8.565e-05	3.883e-05	0.00014497	7.92e-05	0	7.817e-05	5.215e-05
CAIGDRANTGELFF	0.00023587	6	0	0	0	0	2.26e-05	2.892e-05	0	2.884e-05	3.451e-05	0	0	0	0	4.282e-05	0	0	0	0	7.817e-05	0
CAIGDSGYPRDQPQHF	2.831e-05	1	0	0	0	0	0	0	2.831e-05	0	0	0	0	0	0	0	0	0	0	0	0	0
CAIGDVDQPQHF	0.00024696	5	0	0	0	0	2.26e-05	0	0	2.884e-05	0	0	0	6.52e-05	0	0	0	0	0	0	7.817e-05	5.215e-05
CAIGDYGSPSQETQYF	2.48e-05	1	0	2.48e-05	0	0	0	0	0	0	0	0	0	0	0	0	0	0	0	0	0	0
CAIGERGDPAWEQYF	7.248e-05	1	0	0	0	0	0	0	0	0	0	0	0	0	0	0	0	7.248e-05	0	0	0	0
CAIGESVVLGTEAFF	2.26e-05	1	0	0	0	0	2.26e-05	0	0	0	0	0	0	0	0	0	0	0	0	0	0	0
CAIGGASGEKLFF	0.00031353	6	0	2.48e-05	0	0	2.26e-05	2.892e-05	0	2.884e-05	3.451e-05	0	0	0	0	0	0	0	0	0.00017385	0	0
CAIGGASNNEQFF	0.00092114	15	0	2.48e-05	7.258e-05	7.197e-05	4.52e-05	2.892e-05	5.662e-05	0	3.451e-05	3.763e-05	7.714e-05	0	7.497e-05	4.282e-05	7.765e-05	0.00014497	7.92e-05	0	0	5.215e-05
CAIGGASNNEQLF	2.48e-05	1	0	2.48e-05	0	0	0	0	0	0	0	0	0	0	0	0	0	0	0	0	0	0
CAIGGASNNEQSF	3.763e-05	1	0	0	0	0	0	0	0	0	0	3.763e-05	0	0	0	0	0	0	0	0	0	0
CAIGGASSNEQFF	3.451e-05	1	0	0	0	0	0	0	0	0	3.451e-05	0	0	0	0	0	0	0	0	0	0	0
CAIGGGFEAFF	2.831e-05	1	0	0	0	0	0	0	2.831e-05	0	0	0	0	0	0	0	0	0	0	0	0	0
CAIGGGMSYIQYF	0.00043235	7	0	4.961e-05	0	7.197e-05	0.00013561	0	2.831e-05	0	0	0	0	6.52e-05	0	4.282e-05	3.883e-05	0	0	0	0	0
CAIGGGMSYTQYF	2.884e-05	1	0	0	0	0	0	0	0	2.884e-05	0	0	0	0	0	0	0	0	0	0	0	0
CAIGGGNPPEAFF	0.00051281	10	0	2.48e-05	0	4.798e-05	2.26e-05	0	5.662e-05	2.884e-05	3.451e-05	3.763e-05	0	0	0	0.00012847	0	0	7.92e-05	0	0	5.215e-05
CAIGGGNPPEAFL	7.817e-05	1	0	0	0	0	0	0	0	0	0	0	0	0	0	0	0	0	0	0	7.817e-05	0
CAIGGISLNEAFF	0.00025048	7	0	2.48e-05	0	4.798e-05	2.26e-05	2.892e-05	2.831e-05	2.884e-05	6.903e-05	0	0	0	0	0	0	0	0	0	0	0
CAIGGLQYNEQFF	0.0003816	8	6.446e-05	0	0	2.399e-05	2.26e-05	0	5.662e-05	2.884e-05	0	3.763e-05	0	0	7.497e-05	0	0	7.248e-05	0	0	0	0
CAIGGRGGGTEAFF	7.248e-05	1	0	0	0	0	0	0	0	0	0	0	0	0	0	0	0	7.248e-05	0	0	0	0
CAIGGSSQDGRPQHF	2.831e-05	1	0	0	0	0	0	0	2.831e-05	0	0	0	0	0	0	0	0	0	0	0	0	0
CAIGKTYEQYF	0.00010937	3	0	0	0	0	0	2.892e-05	2.831e-05	0	0	0	0	0	0	0	0	0	0	0	0	5.215e-05
CAIGLAGFTDTQYF	0.00054848	12	0	2.48e-05	0	4.798e-05	2.26e-05	2.892e-05	2.831e-05	2.884e-05	0	3.763e-05	3.857e-05	6.52e-05	7.497e-05	0	0	7.248e-05	0	0	7.817e-05	0
CAIGLAGFTDTQYS	7.248e-05	1	0	0	0	0	0	0	0	0	0	0	0	0	0	0	0	7.248e-05	0	0	0	0
CAIGLAGSYEQYF	0.0018656	15	0	7.441e-05	0.00018145	7.197e-05	0.00011301	2.892e-05	0.00014155	0.0001442	0.00013806	0.00011289	7.714e-05	0	0	0.00012847	0.00015531	0	0.00023759	0	0.00015635	0.00010429
CAIGLDGTDTQYF	0.00037063	9	0	4.961e-05	0	2.399e-05	2.26e-05	2.892e-05	5.662e-05	0	3.451e-05	3.763e-05	3.857e-05	0	0	0	0	0	0	0	7.817e-05	0
CAIGPRNSGANVLTF	0.00036491	5	6.446e-05	0	0	0	2.26e-05	0	0	0	0	0	0	0.0001304	7.497e-05	0	0	7.248e-05	0	0	0	0
CAIGQGNTEAFF	0.0006016	11	0	4.961e-05	0	4.798e-05	4.52e-05	5.784e-05	5.662e-05	2.884e-05	0.00010354	0	0	0	0	4.282e-05	3.883e-05	0	0	0	7.817e-05	5.215e-05
CAIGQGSGNTIYF	3.451e-05	1	0	0	0	0	0	0	0	0	3.451e-05	0	0	0	0	0	0	0	0	0	0	0
CAIGQGYSYGYTF	0.00024023	4	6.446e-05	0	0	0	0	0	2.831e-05	0	0	0	0	0	7.497e-05	0	0	7.248e-05	0	0	0	0
CAIGREQETQYF	0.00019129	6	0	2.48e-05	0	2.399e-05	2.26e-05	2.892e-05	0	0	0	0	0	0	0	0	3.883e-05	0	0	0	0	5.215e-05
CAIGRLAYTGELFF	0.00025771	6	0	2.48e-05	3.629e-05	0	6.781e-05	0	2.831e-05	5.768e-05	0	0	0	0	0	4.282e-05	0	0	0	0	0	0
CAIGSGDRVNTEAFF	0.00032775	7	0	4.961e-05	0	4.798e-05	2.26e-05	2.892e-05	5.662e-05	0	0	0	0	0	0	4.282e-05	0	0	7.92e-05	0	0	0
CAIGSGGAVNEQFF	0.00039063	8	0	2.48e-05	3.629e-05	7.197e-05	2.26e-05	5.784e-05	8.493e-05	5.768e-05	3.451e-05	0	0	0	0	0	0	0	0	0	0	0
CAIGSGSGDEQFF	0.0023068	19	6.446e-05	9.921e-05	7.258e-05	7.197e-05	9.041e-05	0.00014459	2.831e-05	5.768e-05	0.00010354	0.00011289	0.00023142	0.00019559	0.00014994	0.00012847	0.00011648	7.248e-05	0.00015839	0.00017385	0.00023452	0
CAIGSQYF	0.00266276	15	0	0.00012401	0.00010887	0.00016794	0.00020342	0.00014459	0.00016986	2.884e-05	0.00013806	0.00015052	0.00019285	0	0	0.00025695	0.00011648	0	0	0.00052156	0.00023452	0.00010429
CAIGSQYL	2.884e-05	1	0	0	0	0	0	0	0	2.884e-05	0	0	0	0	0	0	0	0	0	0	0	0
CAIGSRGSGNTIHF	2.399e-05	1	0	0	0	2.399e-05	0	0	0	0	0	0	0	0	0	0	0	0	0	0	0	0
CAIGSRGSGNTIYF	2.884e-05	1	0	0	0	0	0	0	0	2.884e-05	0	0	0	0	0	0	0	0	0	0	0	0
CAIGTDSSRTDTQYF	0.00018983	3	0	0	0	0	0	0	0	0	0	0	0	6.52e-05	0	0	0	7.248e-05	0	0	0	5.215e-05
CAIGTEAFF	3.629e-05	1	0	0	3.629e-05	0	0	0	0	0	0	0	0	0	0	0	0	0	0	0	0	0
CAIGTEAGNTIYF	2.26e-05	1	0	0	0	0	2.26e-05	0	0	0	0	0	0	0	0	0	0	0	0	0	0	0
CAIGTGEVYEQYF	0.00103754	14	0	4.961e-05	3.629e-05	4.798e-05	2.26e-05	0.00011567	8.493e-05	2.884e-05	6.903e-05	7.526e-05	0	0	0	8.565e-05	0.00011648	0	7.92e-05	0.00017385	0	5.215e-05
CAIGTGEVYEQYL	3.857e-05	1	0	0	0	0	0	0	0	0	0	0	3.857e-05	0	0	0	0	0	0	0	0	0
CAIGTGEVYERYF	2.26e-05	1	0	0	0	0	2.26e-05	0	0	0	0	0	0	0	0	0	0	0	0	0	0	0
CAIKEGSNQPQHF	8.59e-05	2	0	4.961e-05	3.629e-05	0	0	0	0	0	0	0	0	0	0	0	0	0	0	0	0	0
CAIKEGTGNNEQFF	0.00080769	11	0	4.961e-05	0.00018145	4.798e-05	4.52e-05	2.892e-05	5.662e-05	2.884e-05	0	0	0.00011571	0	0	4.282e-05	0	0	0.00015839	0	0	5.215e-05
CAIKEGTGPYNSPLHF	0.00082804	15	0	2.48e-05	3.629e-05	7.197e-05	2.26e-05	2.892e-05	2.831e-05	2.884e-05	3.451e-05	0	3.857e-05	6.52e-05	0	4.282e-05	0.00011648	0	0.00015839	0	7.817e-05	5.215e-05
CAIKGDGKETQYF	0.00020214	3	6.446e-05	0	0	0	0	0	0	0	0	0	0	6.52e-05	0	0	0	7.248e-05	0	0	0	0
CAIKGNYGYTF	0.00325868	20	0.00012892	0.00012401	0.00018145	0.00019193	0.00018082	0.00011567	0.00016986	0.00020187	0.00010354	0.00018815	0.00030856	6.52e-05	7.497e-05	0.00025695	0.00019414	7.248e-05	0.00039598	0.00017385	7.817e-05	5.215e-05
CAIKGQDNTEAFF	0.0003982	4	6.446e-05	0	0	0	0	0	0	0	0	0	0	0	0.00014994	0	3.883e-05	0.00014497	0	0	0	0
CAIKGQGLYGYTF	0.0016269	17	6.446e-05	4.961e-05	0	9.596e-05	4.52e-05	8.676e-05	5.662e-05	0.00011536	3.451e-05	0	0.00015428	0.0001304	0.00014994	0.0001713	3.883e-05	0.00014497	0.00015839	0	7.817e-05	5.215e-05
CAIKMGRGQGSNTIYF	0.00040054	8	0	4.961e-05	0	2.399e-05	4.52e-05	2.892e-05	5.662e-05	0	0	0	0	0	0	0	3.883e-05	0	7.92e-05	0	7.817e-05	0
CAIKPESTDTQYF	7.248e-05	1	0	0	0	0	0	0	0	0	0	0	0	0	0	0	0	7.248e-05	0	0	0	0
CAIKPGDKREQYF	3.451e-05	1	0	0	0	0	0	0	0	0	3.451e-05	0	0	0	0	0	0	0	0	0	0	0
CAIKPGDRREQYF	0.00531159	16	0	0.00024803	0.00043548	0.00035987	0.00029383	0.00028918	0.00042465	0.00031723	0.00048321	0.00026341	0.0003857	0	0	0.00025695	0.00046593	0	0.00015839	0.00017385	0.00039087	0.00036502
CAIKPNSPLHF	0.0006879	9	0	7.441e-05	0	4.798e-05	2.26e-05	0	2.831e-05	2.884e-05	0.00013806	3.763e-05	0	0	0	0	0	7.248e-05	0.00023759	0	0	0
CAIKPSSGQGDYYGYTF	6.446e-05	1	6.446e-05	0	0	0	0	0	0	0	0	0	0	0	0	0	0	0	0	0	0	0
CAIKQGNYGYTF	0.00406082	20	0.00032231	0.00014882	7.258e-05	0.00014395	0.00015821	0.00023135	0.00022648	0.00011536	0.00020709	0.00018815	0.00015428	0.00032599	0.0002249	0.00025695	0.00034945	0.00028994	0.00015839	0.00017385	0.00015635	0.00015644
CAIKRQSNQPQHF	0.00017494	4	0	0	0	7.197e-05	4.52e-05	2.892e-05	0	2.884e-05	0	0	0	0	0	0	0	0	0	0	0	0
CAIKTTGTGNTEAFF	0.0002728	4	6.446e-05	2.48e-05	0	0	0	0	0	0	0	0	3.857e-05	0	0	0	0	0.00014497	0	0	0	0
CAIKVAISPYEQYF	0.00015839	1	0	0	0	0	0	0	0	0	0	0	0	0	0	0	0	0	0.00015839	0	0	0
CAIKYGAPSYEQYF	2.399e-05	1	0	0	0	2.399e-05	0	0	0	0	0	0	0	0	0	0	0	0	0	0	0	0
CAIKYRAPSYEQYF	0.00127273	18	6.446e-05	4.961e-05	3.629e-05	4.798e-05	6.781e-05	2.892e-05	2.831e-05	5.768e-05	6.903e-05	0.00011289	3.857e-05	6.52e-05	0	0	7.765e-05	0.00014497	7.92e-05	0.00017385	7.817e-05	5.215e-05
CAILAGARPYEQYF	2.399e-05	1	0	0	0	2.399e-05	0	0	0	0	0	0	0	0	0	0	0	0	0	0	0	0
CAILGEGRQTEAFF	3.451e-05	1	0	0	0	0	0	0	0	0	3.451e-05	0	0	0	0	0	0	0	0	0	0	0
CAILGEGRRTEAFF	0.00187272	19	0.00019339	7.441e-05	7.258e-05	9.596e-05	6.781e-05	8.676e-05	8.493e-05	5.768e-05	0.00013806	7.526e-05	7.714e-05	0.0001304	0.0002249	4.282e-05	0.00011648	7.248e-05	7.92e-05	0	7.817e-05	0.00010429
CAILGEGRRTEAFL	2.399e-05	1	0	0	0	2.399e-05	0	0	0	0	0	0	0	0	0	0	0	0	0	0	0	0
CAILGLSSYEQYF	2.399e-05	1	0	0	0	2.399e-05	0	0	0	0	0	0	0	0	0	0	0	0	0	0	0	0
CAILGQMNTEAFF	0.0001646	5	0	0	3.629e-05	0	2.26e-05	0	2.831e-05	0	0	0	3.857e-05	0	0	0	3.883e-05	0	0	0	0	0
CAILKWGTVNVLTF	7.248e-05	1	0	0	0	0	0	0	0	0	0	0	0	0	0	0	0	7.248e-05	0	0	0	0
CAILTGARPYEQYF	0.00140633	18	6.446e-05	9.921e-05	0.00014516	7.197e-05	4.52e-05	8.676e-05	5.662e-05	5.768e-05	3.451e-05	3.763e-05	7.714e-05	0.00019559	0.00014994	4.282e-05	3.883e-05	7.248e-05	0	0	7.817e-05	5.215e-05
CAILTGSRPYEQYF	0.00010445	3	0	0	0	2.399e-05	0	0	2.831e-05	0	0	0	0	0	0	0	0	0	0	0	0	5.215e-05
CAIMDSSDTQYF	0.00012892	1	0.00012892	0	0	0	0	0	0	0	0	0	0	0	0	0	0	0	0	0	0	0
CAIMGRKLNTEAFF	0.00026734	3	6.446e-05	0	0	0	0	0	0	0	0	0	0	0.0001304	0	0	0	7.248e-05	0	0	0	0
CAIMTGGEGDEQFF	0.00014707	4	0	4.961e-05	3.629e-05	0	2.26e-05	0	0	0	0	0	3.857e-05	0	0	0	0	0	0	0	0	0
CAIMTGGEGDKQFF	7.92e-05	1	0	0	0	0	0	0	0	0	0	0	0	0	0	0	0	0	7.92e-05	0	0	0
CAINDGDQPQHF	2.892e-05	1	0	0	0	0	0	2.892e-05	0	0	0	0	0	0	0	0	0	0	0	0	0	0
CAINEGLGETQPQHF	8.607e-05	3	0	0	0	0	0	2.892e-05	2.831e-05	2.884e-05	0	0	0	0	0	0	0	0	0	0	0	0
CAINGGGTGELFF	0.00034108	8	0	4.961e-05	3.629e-05	2.399e-05	4.52e-05	2.892e-05	8.493e-05	0	3.451e-05	3.763e-05	0	0	0	0	0	0	0	0	0	0
CAINGQASGNTIYF	0.00081178	12	0	2.48e-05	0	7.197e-05	6.781e-05	0.00011567	5.662e-05	8.652e-05	3.451e-05	7.526e-05	3.857e-05	0	0	4.282e-05	3.883e-05	0	0.00015839	0	0	0
CAINGQASGNTIYS	2.48e-05	1	0	2.48e-05	0	0	0	0	0	0	0	0	0	0	0	0	0	0	0	0	0	0
CAINMLRTYQETQYF	0.00013134	2	0	0	0	0	0	0	0	0	0	0	0	0	0	0	0	0	7.92e-05	0	0	5.215e-05
CAINPGRGTDTQYF	0.00046879	10	6.446e-05	4.961e-05	3.629e-05	4.798e-05	2.26e-05	5.784e-05	2.831e-05	5.768e-05	0	0	0	6.52e-05	0	0	3.883e-05	0	0	0	0	0
CAINRDLNQPQHF	0.00049535	12	0	2.48e-05	3.629e-05	4.798e-05	2.26e-05	2.892e-05	2.831e-05	5.768e-05	3.451e-05	3.763e-05	0	0	0	8.565e-05	3.883e-05	0	0	0	0	5.215e-05
CAINRDRGVNEQHF	2.48e-05	1	0	2.48e-05	0	0	0	0	0	0	0	0	0	0	0	0	0	0	0	0	0	0
CAINRGDTEAFF	8.543e-05	3	0	0	0	0	2.26e-05	0	2.831e-05	0	3.451e-05	0	0	0	0	0	0	0	0	0	0	0
CAINSHGGDTQYF	2.26e-05	1	0	0	0	0	2.26e-05	0	0	0	0	0	0	0	0	0	0	0	0	0	0	0
CAINSPETRGAVGYTF	2.831e-05	1	0	0	0	0	0	0	2.831e-05	0	0	0	0	0	0	0	0	0	0	0	0	0
CAIPFQSAQHF	6.446e-05	1	6.446e-05	0	0	0	0	0	0	0	0	0	0	0	0	0	0	0	0	0	0	0
CAIPGEGRRTEAFF	3.451e-05	1	0	0	0	0	0	0	0	0	3.451e-05	0	0	0	0	0	0	0	0	0	0	0
CAIPKGTGVYNEQFF	2.26e-05	1	0	0	0	0	2.26e-05	0	0	0	0	0	0	0	0	0	0	0	0	0	0	0
CAIPRGTGVYNEQFF	0.00075748	15	0	4.961e-05	3.629e-05	4.798e-05	4.52e-05	2.892e-05	2.831e-05	2.884e-05	3.451e-05	3.763e-05	7.714e-05	6.52e-05	0	4.282e-05	7.765e-05	0	7.92e-05	0	7.817e-05	0
CAIPSWGGHTDTQYF	5.215e-05	1	0	0	0	0	0	0	0	0	0	0	0	0	0	0	0	0	0	0	0	5.215e-05
CAIQGAGAGELFF	7.92e-05	1	0	0	0	0	0	0	0	0	0	0	0	0	0	0	0	0	7.92e-05	0	0	0
CAIQGGGTNQPQHF	0.00127001	16	0.00012892	4.961e-05	0.00010887	4.798e-05	4.52e-05	5.784e-05	8.493e-05	2.884e-05	3.451e-05	7.526e-05	0.00015428	6.52e-05	7.497e-05	0	0.00011648	0.00014497	0	0	0	5.215e-05
CAIQGGGTNQPQHS	2.26e-05	1	0	0	0	0	2.26e-05	0	0	0	0	0	0	0	0	0	0	0	0	0	0	0
CAIQGLLTSYEQYF	0.00032392	7	0	7.441e-05	0	0	2.26e-05	2.892e-05	0	2.884e-05	0	0	0	0	0	0	3.883e-05	0	0	0	7.817e-05	5.215e-05
CAIQLFSSYEQYF	3.451e-05	1	0	0	0	0	0	0	0	0	3.451e-05	0	0	0	0	0	0	0	0	0	0	0
CAIQNLNRGRGYGYTF	0.0006298	8	0	2.48e-05	3.629e-05	2.399e-05	4.52e-05	0	5.662e-05	0	3.451e-05	0	0	0	0	0	0	0	0	0.00017385	0.00023452	0
CAIQQGNSYNEQFF	7.248e-05	1	0	0	0	0	0	0	0	0	0	0	0	0	0	0	0	7.248e-05	0	0	0	0
CAIRAGDSPAGYGYTF	0.000381	5	6.446e-05	0	0	0	0	2.892e-05	0	0	0	0	0	6.52e-05	0.00014994	0	0	7.248e-05	0	0	0	0
CAIRAGLAGGSSYNEQFF	0.00013357	4	0	0	0	0	2.26e-05	0	0	0	3.451e-05	3.763e-05	0	0	0	0	3.883e-05	0	0	0	0	0
CAIRAGNNSPLHF	0.00014439	2	0	0	0	0	0	0	0	0	0	0	0	6.52e-05	0	0	0	0	7.92e-05	0	0	0
CAIRAGTERYNEQFF	6.52e-05	1	0	0	0	0	0	0	0	0	0	0	0	6.52e-05	0	0	0	0	0	0	0	0
CAIRAGTGGRITEAFF	0.00018995	5	0	2.48e-05	0	0	2.26e-05	0	0	2.884e-05	3.451e-05	0	0	0	0	0	0	0	7.92e-05	0	0	0
CAIRARAADTGELFF	0.00017385	1	0	0	0	0	0	0	0	0	0	0	0	0	0	0	0	0	0	0.00017385	0	0
CAIRDDRGAYGYTF	0.00177953	19	0.00012892	7.441e-05	0.00014516	7.197e-05	6.781e-05	5.784e-05	0.00011324	0.00011536	6.903e-05	3.763e-05	0.00015428	0.0001304	7.497e-05	4.282e-05	3.883e-05	7.248e-05	0.00015839	0.00017385	0	5.215e-05
CAIRDPGQENEKLFF	7.248e-05	1	0	0	0	0	0	0	0	0	0	0	0	0	0	0	0	7.248e-05	0	0	0	0
CAIRDQTGLSGNTIYF	0.00095139	12	6.446e-05	9.921e-05	0	4.798e-05	0	2.892e-05	8.493e-05	5.768e-05	0.00010354	3.763e-05	0	6.52e-05	7.497e-05	0.00012847	0	0	0.00015839	0	0	0
CAIRDRSYEQYF	0.00205252	18	6.446e-05	7.441e-05	0.00010887	7.197e-05	9.041e-05	5.784e-05	0.00011324	8.652e-05	0	3.763e-05	3.857e-05	0.00019559	0.00029987	0.00012847	0.00015531	0.00014497	0.00015839	0.00017385	0	5.215e-05
CAIRDSPFGQFF	2.48e-05	1	0	2.48e-05	0	0	0	0	0	0	0	0	0	0	0	0	0	0	0	0	0	0
CAIREAGISYEQYF	6.446e-05	1	6.446e-05	0	0	0	0	0	0	0	0	0	0	0	0	0	0	0	0	0	0	0
CAIREAMDYGYTF	2.892e-05	1	0	0	0	0	0	2.892e-05	0	0	0	0	0	0	0	0	0	0	0	0	0	0
CAIREDGGSYEQYF	0.0008144	15	0	2.48e-05	0.00010887	2.399e-05	6.781e-05	2.892e-05	2.831e-05	5.768e-05	6.903e-05	7.526e-05	3.857e-05	0	0	4.282e-05	3.883e-05	0	7.92e-05	0	7.817e-05	5.215e-05
CAIREGADRFPF	2.831e-05	1	0	0	0	0	0	0	2.831e-05	0	0	0	0	0	0	0	0	0	0	0	0	0
CAIREGQGQTTEAFF	5.215e-05	1	0	0	0	0	0	0	0	0	0	0	0	0	0	0	0	0	0	0	0	5.215e-05
CAIREPGQRGTEAFF	5.215e-05	1	0	0	0	0	0	0	0	0	0	0	0	0	0	0	0	0	0	0	0	5.215e-05
CAIREQETQYF	3.451e-05	1	0	0	0	0	0	0	0	0	3.451e-05	0	0	0	0	0	0	0	0	0	0	0
CAIREQNTEAFF	6.446e-05	1	6.446e-05	0	0	0	0	0	0	0	0	0	0	0	0	0	0	0	0	0	0	0
CAIRETGGGQPQHF	0.00060711	11	0	2.48e-05	3.629e-05	2.399e-05	0	2.892e-05	2.831e-05	8.652e-05	3.451e-05	0	3.857e-05	0	0	0	0	0	7.92e-05	0.00017385	0	5.215e-05
CAIRETGISSGNTIYF	0.00017385	1	0	0	0	0	0	0	0	0	0	0	0	0	0	0	0	0	0	0.00017385	0	0
CAIRETGISYEQYF	0.00130671	19	6.446e-05	4.961e-05	0.00010887	7.197e-05	4.52e-05	2.892e-05	5.662e-05	0.00011536	3.451e-05	7.526e-05	7.714e-05	6.52e-05	0.00014994	4.282e-05	3.883e-05	7.248e-05	7.92e-05	0	7.817e-05	5.215e-05
CAIRETGNGANYGYTF	2.892e-05	1	0	0	0	0	0	2.892e-05	0	0	0	0	0	0	0	0	0	0	0	0	0	0
CAIRGDRGASSEAFF	3.451e-05	1	0	0	0	0	0	0	0	0	3.451e-05	0	0	0	0	0	0	0	0	0	0	0
CAIRGDRGVSSEAFF	0.00140872	16	0.00019339	0.00012401	3.629e-05	2.399e-05	2.26e-05	5.784e-05	2.831e-05	0.0001442	3.451e-05	3.763e-05	0	0.00019559	0.00014994	8.565e-05	7.765e-05	0.00014497	0	0	0	5.215e-05
CAIRGEISGNTIYF	0.00029843	7	0	4.961e-05	0	0	2.26e-05	2.892e-05	2.831e-05	5.768e-05	0	0	0	0	0	0	3.883e-05	7.248e-05	0	0	0	0
CAIRGGGGTEAFF	7.922e-05	2	0	0	0	0	2.26e-05	0	5.662e-05	0	0	0	0	0	0	0	0	0	0	0	0	0
CAIRGGGHEQYF	0.00121162	14	0	7.441e-05	3.629e-05	4.798e-05	4.52e-05	2.892e-05	5.662e-05	0.0001442	0.00010354	0.00022578	0.00011571	0	0	8.565e-05	3.883e-05	0	0	0	0.00015635	5.215e-05
CAIRGIQPGQGVPSYNSPLHF	0.00026053	5	0	0	0	2.399e-05	2.26e-05	0	5.662e-05	2.884e-05	0	0	0	0	0	0.00012847	0	0	0	0	0	0
CAIRGLAAADEQYF	3.451e-05	1	0	0	0	0	0	0	0	0	3.451e-05	0	0	0	0	0	0	0	0	0	0	0
CAIRGLAATDEQYF	0.00109015	15	6.446e-05	4.961e-05	0.00010887	7.197e-05	4.52e-05	8.676e-05	5.662e-05	8.652e-05	3.451e-05	7.526e-05	3.857e-05	0	0	8.565e-05	7.765e-05	0	0	0	0.00015635	5.215e-05
CAIRGLAGMSSYEQYF	7.817e-05	1	0	0	0	0	0	0	0	0	0	0	0	0	0	0	0	0	0	0	7.817e-05	0
CAIRGLAGVSSYEQYF	0.00053909	3	0	0	0	0	0	0	0	0	6.903e-05	0	0	0	0	0	0	0	7.92e-05	0	0.00039087	0
CAIRGLSSYEQYF	0.00120043	15	0	2.48e-05	0.00014516	7.197e-05	4.52e-05	2.892e-05	0.00016986	2.884e-05	6.903e-05	7.526e-05	0.00011571	0	0	4.282e-05	7.765e-05	0	7.92e-05	0.00017385	0	5.215e-05
CAIRGPSSYEQYF	2.48e-05	1	0	2.48e-05	0	0	0	0	0	0	0	0	0	0	0	0	0	0	0	0	0	0
CAIRGQGSNTEAFF	0.00055975	5	0.00012892	0	0	0	0	2.892e-05	0	0	3.451e-05	0	0	0	0.00014994	0	0	0.00021745	0	0	0	0
CAIRGQNTEAFF	0.00048222	10	0	2.48e-05	3.629e-05	2.399e-05	4.52e-05	0	5.662e-05	8.652e-05	0	7.526e-05	3.857e-05	0	0	4.282e-05	0	0	0	0	0	5.215e-05
CAIRGTGARNTEAFF	0.00017385	1	0	0	0	0	0	0	0	0	0	0	0	0	0	0	0	0	0	0.00017385	0	0
CAIRGTGGKKGYGYTF	0.00018852	4	0	0	0	0	2.26e-05	0	8.493e-05	2.884e-05	0	0	0	0	0	0	0	0	0	0	0	5.215e-05
CAIRGTSGASTDTQYF	0.00134996	17	6.446e-05	7.441e-05	3.629e-05	4.798e-05	4.52e-05	8.676e-05	0	8.652e-05	0.00010354	3.763e-05	0.00011571	0.0001304	0.00014994	0.00012847	3.883e-05	7.248e-05	7.92e-05	0	0	5.215e-05
CAIRGTSGSTDTQYF	7.92e-05	1	0	0	0	0	0	0	0	0	0	0	0	0	0	0	0	0	7.92e-05	0	0	0
CAIRISGGALTDTQYF	7.817e-05	1	0	0	0	0	0	0	0	0	0	0	0	0	0	0	0	0	0	0	7.817e-05	0
CAIRKEGLNEQFF	6.023e-05	2	0	0	0	0	2.26e-05	0	0	0	0	3.763e-05	0	0	0	0	0	0	0	0	0	0
CAIRKTSGASYEQYF	0.00387434	20	0.00032231	0.00012401	0.00025403	0.00014395	0.00013561	0.00014459	0.00022648	0.0001442	0.00017257	0.00015052	0.00023142	0.00019559	0.00014994	0.00029977	0.00019414	0.00021745	0.00023759	0.00034771	7.817e-05	0.00010429
CAIRKTSGASYEQYS	3.451e-05	1	0	0	0	0	0	0	0	0	3.451e-05	0	0	0	0	0	0	0	0	0	0	0
CAIRKTSGASYERYF	5.723e-05	2	0	0	0	0	0	2.892e-05	2.831e-05	0	0	0	0	0	0	0	0	0	0	0	0	0
CAIRKTSGASYGQYF	7.497e-05	1	0	0	0	0	0	0	0	0	0	0	0	0	7.497e-05	0	0	0	0	0	0	0
CAIRLAAVNYGYTF	6.446e-05	1	6.446e-05	0	0	0	0	0	0	0	0	0	0	0	0	0	0	0	0	0	0	0
CAIRLAGSYEQYF	5.715e-05	2	0	0	0	0	0	0	2.831e-05	2.884e-05	0	0	0	0	0	0	0	0	0	0	0	0
CAIRLGTGNRNEQFF	7.248e-05	1	0	0	0	0	0	0	0	0	0	0	0	0	0	0	0	7.248e-05	0	0	0	0
CAIRLQGAISYEQYF	6.52e-05	1	0	0	0	0	0	0	0	0	0	0	0	6.52e-05	0	0	0	0	0	0	0	0
CAIRMELNTEAFF	0.00017385	1	0	0	0	0	0	0	0	0	0	0	0	0	0	0	0	0	0	0.00017385	0	0
CAIRMGQGAEAFF	0.00056406	10	0	4.961e-05	0	2.399e-05	4.52e-05	8.676e-05	2.831e-05	5.768e-05	3.451e-05	0	0	0	0	4.282e-05	3.883e-05	0	0	0	0.00015635	0
CAIRMGRGAEAFF	2.892e-05	1	0	0	0	0	0	2.892e-05	0	0	0	0	0	0	0	0	0	0	0	0	0	0
CAIRNREGAQETQYF	0.00010594	4	0	2.48e-05	0	2.399e-05	0	0	2.831e-05	2.884e-05	0	0	0	0	0	0	0	0	0	0	0	0
CAIRNSGTGTSGNTIYF	0.00034204	7	0	4.961e-05	0	4.798e-05	4.52e-05	2.892e-05	5.662e-05	0	3.451e-05	0	0	0	0	0	0	0	7.92e-05	0	0	0
CAIRPDRENTGELFF	0.00116911	16	0.00019339	4.961e-05	7.258e-05	4.798e-05	0	2.892e-05	0.00011324	2.884e-05	3.451e-05	3.763e-05	3.857e-05	6.52e-05	7.497e-05	4.282e-05	0	0	0.00015839	0	7.817e-05	0.00010429
CAIRPDRENTGEPFF	7.248e-05	1	0	0	0	0	0	0	0	0	0	0	0	0	0	0	0	7.248e-05	0	0	0	0
CAIRPGQGTSANYGYTF	6.446e-05	1	6.446e-05	0	0	0	0	0	0	0	0	0	0	0	0	0	0	0	0	0	0	0
CAIRPGQTTVYGCTF	2.831e-05	1	0	0	0	0	0	0	2.831e-05	0	0	0	0	0	0	0	0	0	0	0	0	0
CAIRPGQTTVYGYTF	0.00145662	15	0	7.441e-05	0.00014516	7.197e-05	9.041e-05	8.676e-05	5.662e-05	8.652e-05	0.00013806	3.763e-05	7.714e-05	0	0	0.0001713	0.00011648	0	0	0.00017385	7.817e-05	5.215e-05
CAIRPQGLTYEQYF	9.772e-05	3	0	0	3.629e-05	0	2.26e-05	0	0	0	0	0	0	0	0	0	3.883e-05	0	0	0	0	0
CAIRQANTGDLFF	3.451e-05	1	0	0	0	0	0	0	0	0	3.451e-05	0	0	0	0	0	0	0	0	0	0	0
CAIRQANTGELFF	0.00069489	11	6.446e-05	2.48e-05	3.629e-05	0	4.52e-05	8.676e-05	0	5.768e-05	0	0	3.857e-05	6.52e-05	7.497e-05	0.00012847	0	7.248e-05	0	0	0	0
CAIRQGGGEQFF	0.0001927	5	0	0	0	0	6.781e-05	2.892e-05	2.831e-05	2.884e-05	0	0	0	0	0	0	3.883e-05	0	0	0	0	0
CAIRQGSGDTIYF	2.48e-05	1	0	2.48e-05	0	0	0	0	0	0	0	0	0	0	0	0	0	0	0	0	0	0
CAIRQGSGNTIYF	0.00055731	10	0	2.48e-05	3.629e-05	2.399e-05	4.52e-05	2.892e-05	2.831e-05	0	0	0	3.857e-05	0	0	0	0	0	7.92e-05	0.00017385	7.817e-05	0
CAIRQGSTEAFF	0.0003544	2	6.446e-05	0	0	0	0	0	0	0	0	0	0	0	0	0	0	0.00028994	0	0	0	0
CAIRRETGELFF	0.00221973	18	0.00019339	0.00012401	3.629e-05	0.00011996	6.781e-05	8.676e-05	0.00019817	8.652e-05	0.00013806	0.00011289	3.857e-05	0.0001304	0	8.565e-05	7.765e-05	0.00043491	0.00015839	0	7.817e-05	5.215e-05
CAIRRETGELSF	2.26e-05	1	0	0	0	0	2.26e-05	0	0	0	0	0	0	0	0	0	0	0	0	0	0	0
CAIRRGDRGNTIYF	0.00010329	2	6.446e-05	0	0	0	0	0	0	0	0	0	0	0	0	0	3.883e-05	0	0	0	0	0
CAIRRGSGTGELFF	0.00026734	3	6.446e-05	0	0	0	0	0	0	0	0	0	0	0.0001304	0	0	0	7.248e-05	0	0	0	0
CAIRRQNTEAFF	0.00015839	1	0	0	0	0	0	0	0	0	0	0	0	0	0	0	0	0	0.00015839	0	0	0
CAIRRRWDLHNEQFF	0.00025262	6	6.446e-05	2.48e-05	0	2.399e-05	0	0	2.831e-05	0	0	0	3.857e-05	0	0	0	0	7.248e-05	0	0	0	0
CAIRSGGAVNEQFF	2.48e-05	1	0	2.48e-05	0	0	0	0	0	0	0	0	0	0	0	0	0	0	0	0	0	0
CAIRSQGGTEAFF	0.00049758	10	0	2.48e-05	0	4.798e-05	4.52e-05	2.892e-05	2.831e-05	8.652e-05	0	7.526e-05	3.857e-05	0	0	4.282e-05	0	0	7.92e-05	0	0	0
CAIRSSGTGGLQPQHF	0.00070077	11	0	0	3.629e-05	7.197e-05	4.52e-05	2.892e-05	5.662e-05	0	0	3.763e-05	7.714e-05	0	0	4.282e-05	0	0	0	0.00017385	7.817e-05	5.215e-05
CAIRTDTDTQYF	0.00014017	2	0	0	0	0	0	0	0	0	0	0	0	6.52e-05	7.497e-05	0	0	0	0	0	0	0
CAIRTGGDTDTQYF	0.00025238	3	0	4.961e-05	0	0	0	2.892e-05	0	0	0	0	0	0	0	0	0	0	0	0.00017385	0	0
CAIRTGGFADTQYF	0.00117898	13	0	4.961e-05	0.00010887	2.399e-05	4.52e-05	5.784e-05	5.662e-05	5.768e-05	3.451e-05	7.526e-05	0	0	0	8.565e-05	7.765e-05	0	0.00015839	0.00034771	0	0
CAIRTGGGGYEQYF	2.884e-05	1	0	0	0	0	0	0	0	2.884e-05	0	0	0	0	0	0	0	0	0	0	0	0
CAIRTGTPYEQYF	3.629e-05	1	0	0	3.629e-05	0	0	0	0	0	0	0	0	0	0	0	0	0	0	0	0	0
CAIRTPDRTYGYTF	0.00027872	7	0	2.48e-05	0	2.399e-05	2.26e-05	5.784e-05	2.831e-05	0	6.903e-05	0	0	0	0	0	0	0	0	0	0	5.215e-05
CAIRTPGRTYGYTF	2.399e-05	1	0	0	0	2.399e-05	0	0	0	0	0	0	0	0	0	0	0	0	0	0	0	0
CAIRVDRGLDGYTF	0.0002787	8	0	2.48e-05	0	0	2.26e-05	2.892e-05	2.831e-05	2.884e-05	6.903e-05	3.763e-05	3.857e-05	0	0	0	0	0	0	0	0	0
CAIRVGTGGRITEAFF	2.831e-05	1	0	0	0	0	0	0	2.831e-05	0	0	0	0	0	0	0	0	0	0	0	0	0
CAIRWDRGVSSEAFF	2.884e-05	1	0	0	0	0	0	0	0	2.884e-05	0	0	0	0	0	0	0	0	0	0	0	0
CAISAANEQFF	0.00058465	9	0	7.441e-05	7.258e-05	0	4.52e-05	2.892e-05	0	2.884e-05	0	0	0	0	0	4.282e-05	3.883e-05	0	7.92e-05	0.00017385	0	0
CAISAAQETQYF	0.00075372	14	6.446e-05	2.48e-05	0	4.798e-05	4.52e-05	2.892e-05	8.493e-05	0	3.451e-05	3.763e-05	0	6.52e-05	7.497e-05	4.282e-05	7.765e-05	7.248e-05	0	0	0	5.215e-05
CAISAASGVYNEQFF	6.52e-05	1	0	0	0	0	0	0	0	0	0	0	0	6.52e-05	0	0	0	0	0	0	0	0
CAISAATGGSPLHF	3.763e-05	1	0	0	0	0	0	0	0	0	0	3.763e-05	0	0	0	0	0	0	0	0	0	0
CAISADASGVSYNEQFF	0.00034578	7	0	0	3.629e-05	4.798e-05	4.52e-05	0	0	5.768e-05	0	3.763e-05	0	0	0	4.282e-05	0	0	0	0	7.817e-05	0
CAISAETLQETQYF	0.00105978	16	0.00012892	4.961e-05	3.629e-05	4.798e-05	2.26e-05	2.892e-05	2.831e-05	0	3.451e-05	3.763e-05	0	0.0001304	0.00014994	4.282e-05	3.883e-05	7.248e-05	0.00015839	0	0	5.215e-05
CAISAGEGGTGELFF	0.0004668	8	0	0	0	4.798e-05	0	5.784e-05	5.662e-05	5.768e-05	0	0.00011289	0	0	0	4.282e-05	3.883e-05	0	0	0	0	5.215e-05
CAISAGGEKLFF	0.00030001	3	6.446e-05	0	0	0	0	0	0	0	0	0	0	0	0	0	0	0	7.92e-05	0	0.00015635	0
CAISAGLAENTQYF	0.0006467	12	0	4.961e-05	3.629e-05	4.798e-05	6.781e-05	2.892e-05	0.00011324	2.884e-05	3.451e-05	3.763e-05	3.857e-05	0	0	8.565e-05	7.765e-05	0	0	0	0	0
CAISAGLGTDYEQYF	4.282e-05	1	0	0	0	0	0	0	0	0	0	0	0	0	0	4.282e-05	0	0	0	0	0	0
CAISAGMGGDGYTF	0.0008152	14	6.446e-05	2.48e-05	7.258e-05	2.399e-05	0	5.784e-05	2.831e-05	0.00011536	0.00010354	3.763e-05	3.857e-05	0	7.497e-05	4.282e-05	0	0	0	0	7.817e-05	5.215e-05
CAISAGMRGDGYTF	2.884e-05	1	0	0	0	0	0	0	0	2.884e-05	0	0	0	0	0	0	0	0	0	0	0	0
CAISAGQGTDYEQYF	0.00098018	14	0.00012892	2.48e-05	7.258e-05	4.798e-05	4.52e-05	2.892e-05	5.662e-05	5.768e-05	6.903e-05	0	7.714e-05	0.0001304	0.00014994	0	3.883e-05	0	0	0	0	5.215e-05
CAISAGQPNQPQHF	6.52e-05	1	0	0	0	0	0	0	0	0	0	0	0	6.52e-05	0	0	0	0	0	0	0	0
CAISAGRAETQYF	0.0002394	6	0	0	0	0	2.26e-05	2.892e-05	2.831e-05	0	0	0	3.857e-05	0	0	4.282e-05	0	0	0	0	7.817e-05	0
CAISAGRAGTQYF	2.48e-05	1	0	2.48e-05	0	0	0	0	0	0	0	0	0	0	0	0	0	0	0	0	0	0
CAISAGTGGWDTQYF	0.00027463	3	6.446e-05	0	0	0	0	0	0	0	0	0	0	6.52e-05	0	0	0	0.00014497	0	0	0	0
CAISAGTGYTEAFF	6.109e-05	2	0	2.48e-05	3.629e-05	0	0	0	0	0	0	0	0	0	0	0	0	0	0	0	0	0
CAISAGVEGYGYTF	0.00082595	14	0	2.48e-05	0	2.399e-05	4.52e-05	2.892e-05	8.493e-05	5.768e-05	3.451e-05	0	3.857e-05	0.0001304	0	4.282e-05	3.883e-05	0.00014497	0	0	7.817e-05	5.215e-05
CAISALAGGRGADTQYF	6.52e-05	1	0	0	0	0	0	0	0	0	0	0	0	6.52e-05	0	0	0	0	0	0	0	0
CAISALAGGYEQYF	3.883e-05	1	0	0	0	0	0	0	0	0	0	0	0	0	0	0	3.883e-05	0	0	0	0	0
CAISALASTDTQYF	0.00043961	9	0	2.48e-05	0	2.399e-05	2.26e-05	0	0	2.884e-05	6.903e-05	3.763e-05	0.00011571	0	0	0	3.883e-05	0	0	0	7.817e-05	0
CAISALLQTNTEAFF	2.831e-05	1	0	0	0	0	0	0	2.831e-05	0	0	0	0	0	0	0	0	0	0	0	0	0
CAISALVQTNTEAFF	0.00034554	9	0	4.961e-05	0	4.798e-05	2.26e-05	2.892e-05	5.662e-05	2.884e-05	3.451e-05	3.763e-05	0	0	0	0	3.883e-05	0	0	0	0	0
CAISANGEDSPLHF	2.884e-05	1	0	0	0	0	0	0	0	2.884e-05	0	0	0	0	0	0	0	0	0	0	0	0
CAISANGQETQYF	0.00056489	10	0	2.48e-05	7.258e-05	4.798e-05	0	5.784e-05	5.662e-05	2.884e-05	6.903e-05	0	3.857e-05	0	0	0	0.00011648	0	0	0	0	5.215e-05
CAISANGRGQETQYF	0.00021191	3	6.446e-05	0	0	0	0	0	0	0	0	0	0	0	7.497e-05	0	0	7.248e-05	0	0	0	0
CAISAQAYEQYF	5.215e-05	1	0	0	0	0	0	0	0	0	0	0	0	0	0	0	0	0	0	0	0	5.215e-05
CAISAQGQGATGNTIYF	0.00072004	11	6.446e-05	2.48e-05	0	2.399e-05	2.26e-05	2.892e-05	5.662e-05	0	3.451e-05	0	0	0.0001304	0.00014994	0	3.883e-05	0.00014497	0	0	0	0
CAISAREIQYF	0.00063576	13	0	2.48e-05	0.00010887	2.399e-05	4.52e-05	2.892e-05	5.662e-05	2.884e-05	3.451e-05	7.526e-05	3.857e-05	0	0	0	3.883e-05	0	7.92e-05	0	0	5.215e-05
CAISARITGATYNEQFF	0.00014017	2	0	0	0	0	0	0	0	0	0	0	0	6.52e-05	7.497e-05	0	0	0	0	0	0	0
CAISASRDIYTYEQYF	0.00098585	15	0.00012892	2.48e-05	0	4.798e-05	2.26e-05	2.892e-05	5.662e-05	2.884e-05	3.451e-05	0	0	6.52e-05	0	4.282e-05	7.765e-05	0.00021745	7.92e-05	0	7.817e-05	5.215e-05
CAISDAFENTEAFF	3.763e-05	1	0	0	0	0	0	0	0	0	0	3.763e-05	0	0	0	0	0	0	0	0	0	0
CAISDAFGNTEAFF	0.00080451	13	0	7.441e-05	0	2.399e-05	2.26e-05	2.892e-05	5.662e-05	8.652e-05	3.451e-05	0.00011289	0.00011571	0	0	0	3.883e-05	0	7.92e-05	0	7.817e-05	5.215e-05
CAISDEERGYTF	0.00065496	10	0	4.961e-05	0	4.798e-05	6.781e-05	8.676e-05	0.00011324	5.768e-05	0.00010354	3.763e-05	3.857e-05	0	0	0	0	0	0	0	0	5.215e-05
CAISDEFQPQHF	0.00032017	5	6.446e-05	0	0	2.399e-05	0	0	0	2.884e-05	0	0	0	0.0001304	0	0	0	7.248e-05	0	0	0	0
CAISDEGKHTGELFF	0.00031071	7	0	0	3.629e-05	2.399e-05	2.26e-05	0	5.662e-05	2.884e-05	0.00010354	0	0	0	0	0	3.883e-05	0	0	0	0	0
CAISDFGSTRGGTEAFF	0.00046559	10	0	4.961e-05	3.629e-05	2.399e-05	4.52e-05	8.676e-05	5.662e-05	2.884e-05	3.451e-05	0	3.857e-05	6.52e-05	0	0	0	0	0	0	0	0
CAISDFSRDRGETQYF	0.00014889	4	0	2.48e-05	3.629e-05	0	2.26e-05	0	0	0	0	0	0	6.52e-05	0	0	0	0	0	0	0	0
CAISDGDQPQHF	0.00060846	9	0.00012892	0	3.629e-05	2.399e-05	0	2.892e-05	0	0	3.451e-05	3.763e-05	0	0.0001304	0	4.282e-05	0	0.00014497	0	0	0	0
CAISDGGDTGELFF	0.00037739	8	0	0	0	4.798e-05	4.52e-05	2.892e-05	2.831e-05	2.884e-05	0	0	7.714e-05	0	0	4.282e-05	0	0	0	0	7.817e-05	0
CAISDGHNYGYTF	0.00048785	7	6.446e-05	0	0	0	0	2.892e-05	2.831e-05	0	0	0	0	6.52e-05	7.497e-05	0	0	0	0	0.00017385	0	5.215e-05
CAISDGIVYEQYF	0.00059967	13	0	7.441e-05	3.629e-05	4.798e-05	4.52e-05	2.892e-05	2.831e-05	5.768e-05	3.451e-05	3.763e-05	3.857e-05	0	0	0	3.883e-05	0	7.92e-05	0	0	5.215e-05
CAISDGNQETQYF	8.816e-05	3	0	2.48e-05	0	0	0	0	0	2.884e-05	3.451e-05	0	0	0	0	0	0	0	0	0	0	0
CAISDGPGQQETQYF	3.763e-05	1	0	0	0	0	0	0	0	0	0	3.763e-05	0	0	0	0	0	0	0	0	0	0
CAISDGQGAGELFF	6.446e-05	1	6.446e-05	0	0	0	0	0	0	0	0	0	0	0	0	0	0	0	0	0	0	0
CAISDGRSSYNEQFF	0.00062031	11	0	2.48e-05	3.629e-05	2.399e-05	2.26e-05	0	2.831e-05	2.884e-05	0	0	0.00011571	6.52e-05	0.00014994	0	0	7.248e-05	0	0	0	5.215e-05
CAISDGRSSYNEQSF	2.892e-05	1	0	0	0	0	0	2.892e-05	0	0	0	0	0	0	0	0	0	0	0	0	0	0
CAISDGSAGGYTF	0.00013943	2	6.446e-05	0	0	0	0	0	0	0	0	0	0	0	7.497e-05	0	0	0	0	0	0	0
CAISDGTAPEYF	2.399e-05	1	0	0	0	2.399e-05	0	0	0	0	0	0	0	0	0	0	0	0	0	0	0	0
CAISDGYEQYF	6.446e-05	1	6.446e-05	0	0	0	0	0	0	0	0	0	0	0	0	0	0	0	0	0	0	0
CAISDIGYGYTF	0.00255799	16	0	0.00017362	7.258e-05	9.596e-05	0.00015821	2.892e-05	0.00022648	8.652e-05	0.00020709	0.00018815	0.00023142	0	0	0.00025695	0.00011648	0	0.00023759	0.00034771	7.817e-05	5.215e-05
CAISDIRDTEAFF	0.0007428	10	0	2.48e-05	0	7.197e-05	4.52e-05	2.892e-05	8.493e-05	8.652e-05	3.451e-05	0.00011289	0	0	0	0	0	0	7.92e-05	0.00017385	0	0
CAISDISGSATTNEKLFF	0.00058066	13	0	4.961e-05	3.629e-05	4.798e-05	4.52e-05	2.892e-05	2.831e-05	2.884e-05	3.451e-05	0	3.857e-05	0	7.497e-05	4.282e-05	0	7.248e-05	0	0	0	5.215e-05
CAISDISGSATTNEKLLF	2.831e-05	1	0	0	0	0	0	0	2.831e-05	0	0	0	0	0	0	0	0	0	0	0	0	0
CAISDLGGRADTQYF	0.00102713	16	0	7.441e-05	3.629e-05	2.399e-05	4.52e-05	2.892e-05	2.831e-05	5.768e-05	3.451e-05	0.00011289	7.714e-05	6.52e-05	0	0.00012847	3.883e-05	0.00014497	0	0	7.817e-05	5.215e-05
CAISDLGGRADTRYF	2.892e-05	1	0	0	0	0	0	2.892e-05	0	0	0	0	0	0	0	0	0	0	0	0	0	0
CAISDLGTGGLRETQYF	0.00011006	4	0	0	0	2.399e-05	0	2.892e-05	2.831e-05	2.884e-05	0	0	0	0	0	0	0	0	0	0	0	0
CAISDLLAGPRPGELFF	4.659e-05	2	0	0	0	2.399e-05	2.26e-05	0	0	0	0	0	0	0	0	0	0	0	0	0	0	0
CAISDLRTSGGTDTQYF	3.763e-05	1	0	0	0	0	0	0	0	0	0	3.763e-05	0	0	0	0	0	0	0	0	0	0
CAISDNHEQYF	2.831e-05	1	0	0	0	0	0	0	2.831e-05	0	0	0	0	0	0	0	0	0	0	0	0	0
CAISDNYEQCF	3.629e-05	1	0	0	3.629e-05	0	0	0	0	0	0	0	0	0	0	0	0	0	0	0	0	0
CAISDNYEQYF	0.00155913	15	0	7.441e-05	0	2.399e-05	6.781e-05	0.00011567	2.831e-05	5.768e-05	0.00010354	7.526e-05	3.857e-05	0	0	0.00012847	7.765e-05	0	0.00023759	0.00034771	7.817e-05	0.00010429
CAISDPAGGGEKLFF	0.00021265	3	0	0	0	0	0	0	0	0	0	0	0	6.52e-05	7.497e-05	0	0	7.248e-05	0	0	0	0
CAISDPGPSGNTEAFF	0.00109967	14	0	7.441e-05	3.629e-05	4.798e-05	4.52e-05	0.00011567	0.00011324	2.884e-05	0.00010354	7.526e-05	3.857e-05	0	0	0	0.00011648	0	0	0.00017385	7.817e-05	5.215e-05
CAISDPGQGDYGYTF	0.00052032	9	0	0	0	2.399e-05	2.26e-05	2.892e-05	5.662e-05	5.768e-05	0	0	0	0	0	4.282e-05	0	0	7.92e-05	0	0.00015635	5.215e-05
CAISDPGQGDYGYTL	2.48e-05	1	0	2.48e-05	0	0	0	0	0	0	0	0	0	0	0	0	0	0	0	0	0	0
CAISDPLTRHTEAFF	0.00017385	1	0	0	0	0	0	0	0	0	0	0	0	0	0	0	0	0	0	0.00017385	0	0
CAISDPPGDTDTQYF	0.00438305	20	0.00025785	0.00019842	0.00032661	0.00016794	0.00011301	8.676e-05	0.00011324	0.00025955	0.00027612	0.00022578	0.00019285	0.00026079	0.00029987	0.0003426	0.00027179	0.00014497	0.00015839	0.00034771	0.00023452	0.00010429
CAISDPPGGQETQYF	2.892e-05	1	0	0	0	0	0	2.892e-05	0	0	0	0	0	0	0	0	0	0	0	0	0	0
CAISDPQDFFGAGELFF	2.892e-05	1	0	0	0	0	0	2.892e-05	0	0	0	0	0	0	0	0	0	0	0	0	0	0
CAISDPSSSSYEQYF	0.00087379	13	6.446e-05	4.961e-05	0	4.798e-05	0	2.892e-05	8.493e-05	5.768e-05	3.451e-05	3.763e-05	3.857e-05	0.0001304	0	4.282e-05	3.883e-05	0.00021745	0	0	0	0
CAISDPTSGGAWNTQYF	4.879e-05	2	0	2.48e-05	0	2.399e-05	0	0	0	0	0	0	0	0	0	0	0	0	0	0	0	0
CAISDQGSNGYTF	0.00063128	11	0.00012892	2.48e-05	3.629e-05	4.798e-05	2.26e-05	5.784e-05	2.831e-05	0	0	0	0	0.0001304	0	4.282e-05	3.883e-05	7.248e-05	0	0	0	0
CAISDQQAPRGYTF	0.00071036	12	0	4.961e-05	3.629e-05	4.798e-05	4.52e-05	2.892e-05	2.831e-05	2.884e-05	0	3.763e-05	0.00011571	0	0	0	3.883e-05	0	7.92e-05	0.00017385	0	0
CAISDRDRGSYNPPLHF	3.451e-05	1	0	0	0	0	0	0	0	0	3.451e-05	0	0	0	0	0	0	0	0	0	0	0
CAISDRDRGSYNSPLHF	0.00131723	19	6.446e-05	7.441e-05	7.258e-05	2.399e-05	4.52e-05	5.784e-05	0.00014155	2.884e-05	6.903e-05	3.763e-05	3.857e-05	6.52e-05	7.497e-05	8.565e-05	0.00015531	7.248e-05	7.92e-05	0	7.817e-05	5.215e-05
CAISDRGGNTGELFF	0.00040062	10	0	7.441e-05	3.629e-05	2.399e-05	2.26e-05	5.784e-05	2.831e-05	2.884e-05	0	3.763e-05	3.857e-05	0	0	0	0	0	0	0	0	5.215e-05
CAISDRGQGANTEAFF	0.00096779	16	0.00012892	2.48e-05	3.629e-05	2.399e-05	4.52e-05	2.892e-05	8.493e-05	2.884e-05	3.451e-05	3.763e-05	3.857e-05	6.52e-05	0.00014994	4.282e-05	3.883e-05	0	0.00015839	0	0	0
CAISDRGSNTEAFF	0.00053228	11	0	4.961e-05	3.629e-05	4.798e-05	2.26e-05	5.784e-05	5.662e-05	5.768e-05	3.451e-05	0	0	0	0	0	3.883e-05	0	0	0	7.817e-05	5.215e-05
CAISDRGTDGYTF	0.00050095	10	0	7.441e-05	3.629e-05	7.197e-05	2.26e-05	2.892e-05	0	2.884e-05	6.903e-05	0	3.857e-05	0	0	0	0	0	0	0	7.817e-05	5.215e-05
CAISDRRLADEQFF	0.00086355	13	0	2.48e-05	3.629e-05	2.399e-05	4.52e-05	5.784e-05	2.831e-05	2.884e-05	0	0	0.00015428	0	0	4.282e-05	3.883e-05	0	0	0.00017385	0.00015635	5.215e-05
CAISDRRLADEQLF	2.831e-05	1	0	0	0	0	0	0	2.831e-05	0	0	0	0	0	0	0	0	0	0	0	0	0
CAISDRVNTEAFF	0.0007049	14	6.446e-05	4.961e-05	3.629e-05	7.197e-05	2.26e-05	8.676e-05	2.831e-05	5.768e-05	3.451e-05	3.763e-05	3.857e-05	6.52e-05	0	0	3.883e-05	7.248e-05	0	0	0	0
CAISDRVNTEASF	3.857e-05	1	0	0	0	0	0	0	0	0	0	0	3.857e-05	0	0	0	0	0	0	0	0	0
CAISDRVNTETFF	6.52e-05	1	0	0	0	0	0	0	0	0	0	0	0	6.52e-05	0	0	0	0	0	0	0	0
CAISDSGGAADTQYF	6.446e-05	1	6.446e-05	0	0	0	0	0	0	0	0	0	0	0	0	0	0	0	0	0	0	0
CAISDSGGTKDTQYF	0.00017385	1	0	0	0	0	0	0	0	0	0	0	0	0	0	0	0	0	0	0.00017385	0	0
CAISDSGYPRDQPQHF	0.00370515	19	0.00025785	0.00024803	3.629e-05	0.00011996	0.00013561	0.00017351	0.00025479	0.00020187	6.903e-05	0.00018815	0.00015428	0.00019559	0.00044981	0.00029977	0.00019414	0.00028994	0.00015839	0.00017385	0	0.00010429
CAISDSGYPRDQPRHF	7.817e-05	1	0	0	0	0	0	0	0	0	0	0	0	0	0	0	0	0	0	0	7.817e-05	0
CAISDSQGDYEQYF	0.00112085	14	0	7.441e-05	3.629e-05	4.798e-05	4.52e-05	2.892e-05	8.493e-05	5.768e-05	0.00013806	7.526e-05	0.00015428	0	0	0.00012847	3.883e-05	0	0.00015839	0	0	5.215e-05
CAISDSQGINYGYTF	0.00050806	10	0	4.961e-05	0	2.399e-05	4.52e-05	0	5.662e-05	2.884e-05	6.903e-05	0	3.857e-05	0	0	0	3.883e-05	0	7.92e-05	0	7.817e-05	0
CAISDSTGANEQYF	0.00032988	7	6.446e-05	2.48e-05	0	2.399e-05	0	0	0	0	0	3.763e-05	0	6.52e-05	7.497e-05	0	3.883e-05	0	0	0	0	0
CAISDSTGGNEQYF	0.00031837	7	0	4.961e-05	0	2.399e-05	2.26e-05	2.892e-05	0	0	6.903e-05	0	3.857e-05	0	0	8.565e-05	0	0	0	0	0	0
CAISDSYGDRRLDTF	9.425e-05	2	0	0	0	0	0	0	5.662e-05	0	0	3.763e-05	0	0	0	0	0	0	0	0	0	0
CAISDTDRGPYEQYF	0.00082538	14	0	4.961e-05	3.629e-05	4.798e-05	4.52e-05	2.892e-05	5.662e-05	5.768e-05	3.451e-05	3.763e-05	3.857e-05	0.0001304	0	0	3.883e-05	0.00014497	0	0	7.817e-05	0
CAISDTGGYNGQFF	2.831e-05	1	0	0	0	0	0	0	2.831e-05	0	0	0	0	0	0	0	0	0	0	0	0	0
CAISDTPGLAADTQYF	0.0003694	6	6.446e-05	0	0	0	0	2.892e-05	0	5.768e-05	0	0	0	6.52e-05	7.497e-05	0	0	0	0	0	7.817e-05	0
CAISDTTSGGDTQYF	0.00019171	4	0	0	3.629e-05	0	0	0	2.831e-05	0	0	0	0	0	7.497e-05	0	0	0	0	0	0	5.215e-05
CAISDVGLARGNEQFF	0.00048882	11	6.446e-05	2.48e-05	0	2.399e-05	4.52e-05	2.892e-05	0	2.884e-05	6.903e-05	3.763e-05	0	0	7.497e-05	0	3.883e-05	0	0	0	0	5.215e-05
CAISDVGLARGSEQFF	2.831e-05	1	0	0	0	0	0	0	2.831e-05	0	0	0	0	0	0	0	0	0	0	0	0	0
CAISDVRDTEAFF	3.857e-05	1	0	0	0	0	0	0	0	0	0	0	3.857e-05	0	0	0	0	0	0	0	0	0
CAISDYGSPSQETQYF	0.00161948	18	6.446e-05	7.441e-05	0.00014516	9.596e-05	6.781e-05	2.892e-05	5.662e-05	8.652e-05	0.00013806	7.526e-05	0.00011571	6.52e-05	7.497e-05	0.0001713	0.00015531	7.248e-05	7.92e-05	0	0	5.215e-05
CAISDYGSPSQETQYL	2.399e-05	1	0	0	0	2.399e-05	0	0	0	0	0	0	0	0	0	0	0	0	0	0	0	0
CAISDYYGYTF	0.00096589	14	6.446e-05	2.48e-05	3.629e-05	4.798e-05	4.52e-05	2.892e-05	5.662e-05	0	0	3.763e-05	0	0.0001304	0.0002249	0	3.883e-05	7.248e-05	7.92e-05	0	7.817e-05	0
CAISEAAGNTIYF	2.26e-05	1	0	0	0	0	2.26e-05	0	0	0	0	0	0	0	0	0	0	0	0	0	0	0
CAISEADYEQHF	2.26e-05	1	0	0	0	0	2.26e-05	0	0	0	0	0	0	0	0	0	0	0	0	0	0	0
CAISEADYEQYF	0.0011838	15	0	4.961e-05	0.00014516	4.798e-05	6.781e-05	5.784e-05	5.662e-05	8.652e-05	0.00010354	3.763e-05	0.00015428	0	0	0.00012847	3.883e-05	0	7.92e-05	0	7.817e-05	5.215e-05
CAISEAEFGELFF	3.451e-05	1	0	0	0	0	0	0	0	0	3.451e-05	0	0	0	0	0	0	0	0	0	0	0
CAISEAGAMGYTF	7.817e-05	1	0	0	0	0	0	0	0	0	0	0	0	0	0	0	0	0	0	0	7.817e-05	0
CAISEAGATGYTF	0.00031538	9	0	0	3.629e-05	2.399e-05	2.26e-05	2.892e-05	2.831e-05	2.884e-05	6.903e-05	0	3.857e-05	0	0	0	3.883e-05	0	0	0	0	0
CAISEAGSENTIYF	0.00070613	9	0	0	3.629e-05	7.197e-05	0	2.892e-05	5.662e-05	5.768e-05	3.451e-05	0	0	0	0	0	0.00019414	0	0	0.00017385	0	5.215e-05
CAISEAGSGDTIYF	0.00035407	4	0	7.441e-05	0	0	0	8.676e-05	0	0	3.451e-05	0	0	0	0	0	0	0	0.00015839	0	0	0
CAISEAGSGNTIYF	0.00075902	11	6.446e-05	7.441e-05	0	2.399e-05	9.041e-05	5.784e-05	2.831e-05	8.652e-05	6.903e-05	0.00015052	3.857e-05	0	7.497e-05	0	0	0	0	0	0	0
CAISEARTGVNEQFF	8.978e-05	2	0	0	0	0	0	0	0	0	0	3.763e-05	0	0	0	0	0	0	0	0	0	5.215e-05
CAISEAVLAGARTDTQYF	0.00045555	11	6.446e-05	0	0	2.399e-05	2.26e-05	2.892e-05	2.831e-05	2.884e-05	3.451e-05	3.763e-05	0	0	7.497e-05	0	3.883e-05	7.248e-05	0	0	0	0
CAISEAVSGNTIYF	0.00023244	5	0	0	0	0	0	2.892e-05	2.831e-05	2.884e-05	0.00010354	0	0	0	0	4.282e-05	0	0	0	0	0	0
CAISEDLINYGYTF	0.00030186	4	6.446e-05	0	0	0	0	0	0	0	3.451e-05	0	0	0.0001304	0	0	0	7.248e-05	0	0	0	0
CAISEDPGTGDNEQFF	0.00051641	8	0	0	0	4.798e-05	2.26e-05	8.676e-05	2.831e-05	0	0	7.526e-05	0	0	0	4.282e-05	3.883e-05	0	0	0.00017385	0	0
CAISEDPSPLHF	0.00255372	15	0	0.00014882	0.00021774	0.00014395	0.00015821	2.892e-05	8.493e-05	8.652e-05	6.903e-05	0.00022578	0.00023142	0	0	0.00021412	0.00015531	0	0.00055437	0	7.817e-05	0.00015644
CAISEDPSPLHL	3.629e-05	1	0	0	3.629e-05	0	0	0	0	0	0	0	0	0	0	0	0	0	0	0	0	0
CAISEDRGTEAFF	2.26e-05	1	0	0	0	0	2.26e-05	0	0	0	0	0	0	0	0	0	0	0	0	0	0	0
CAISEDRNSYNSPLHF	0.00015066	2	0	0	0	0	0	0	0	0	0	0	0	0	0	0	0	7.248e-05	0	0	7.817e-05	0
CAISEDRREGQEETQYF	0.00014745	2	0	0	0	0	0	0	0	0	0	0	0	0	7.497e-05	0	0	7.248e-05	0	0	0	0
CAISEEGGPTDTQYF	0.00069172	6	6.446e-05	0	0	0	2.26e-05	0	0	2.884e-05	0	0	0	0	0.00014994	0	0	0	0	0.00034771	7.817e-05	0
CAISEEQGIYGYIF	2.831e-05	1	0	0	0	0	0	0	2.831e-05	0	0	0	0	0	0	0	0	0	0	0	0	0
CAISEEQGIYGYTF	0.00042159	10	0	4.961e-05	3.629e-05	0	4.52e-05	2.892e-05	0	2.884e-05	3.451e-05	3.763e-05	3.857e-05	0	0	4.282e-05	0	0	7.92e-05	0	0	0
CAISEFGQMNTEAFF	0.0004332	11	0	4.961e-05	3.629e-05	4.798e-05	4.52e-05	2.892e-05	2.831e-05	2.884e-05	3.451e-05	0	3.857e-05	0	0	4.282e-05	0	0	0	0	0	5.215e-05
CAISEFQAGNEQFF	0.00121299	8	0	0.00012401	0.00010887	0	0	0	0	0	0	3.763e-05	0	6.52e-05	7.497e-05	0	0	0	0.00023759	0.00017385	0.00039087	0
CAISEFTGEAPYEQYF	6.335e-05	2	0	0	0	0	0	0	0	2.884e-05	3.451e-05	0	0	0	0	0	0	0	0	0	0	0
CAISEFVGQGYNEQFF	0.00013943	2	6.446e-05	0	0	0	0	0	0	0	0	0	0	0	7.497e-05	0	0	0	0	0	0	0
CAISEGAAGLYNEQFF	3.451e-05	1	0	0	0	0	0	0	0	0	3.451e-05	0	0	0	0	0	0	0	0	0	0	0
CAISEGANNYGYTF	0.0011508	15	0	4.961e-05	3.629e-05	4.798e-05	6.781e-05	8.676e-05	2.831e-05	8.652e-05	3.451e-05	3.763e-05	0.00011571	0	0	4.282e-05	3.883e-05	0	0	0.00034771	7.817e-05	5.215e-05
CAISEGGAGSGEQFF	0.00102229	15	0	2.48e-05	3.629e-05	4.798e-05	4.52e-05	8.676e-05	2.831e-05	2.884e-05	0	0.00011289	3.857e-05	0	0	4.282e-05	0.00011648	7.248e-05	0.00015839	0	7.817e-05	0.00010429
CAISEGGGSNQPQHF	7.817e-05	1	0	0	0	0	0	0	0	0	0	0	0	0	0	0	0	0	0	0	7.817e-05	0
CAISEGGLALQETQYF	0.0005661	12	0	4.961e-05	3.629e-05	2.399e-05	4.52e-05	5.784e-05	2.831e-05	2.884e-05	0	7.526e-05	3.857e-05	6.52e-05	0	0	3.883e-05	0	0	0	7.817e-05	0
CAISEGGSYNEQFF	5.215e-05	1	0	0	0	0	0	0	0	0	0	0	0	0	0	0	0	0	0	0	0	5.215e-05
CAISEGGTEAFF	0.00058356	11	6.446e-05	4.961e-05	3.629e-05	2.399e-05	2.26e-05	0	2.831e-05	0	0	3.763e-05	0	0.0001304	7.497e-05	4.282e-05	0	7.248e-05	0	0	0	0
CAISEGGVGYTF	2.26e-05	1	0	0	0	0	2.26e-05	0	0	0	0	0	0	0	0	0	0	0	0	0	0	0
CAISEGGYSDQPQHF	2.892e-05	1	0	0	0	0	0	2.892e-05	0	0	0	0	0	0	0	0	0	0	0	0	0	0
CAISEGGYSNQPQHF	0.00159616	17	0.00012892	4.961e-05	3.629e-05	0.00011996	4.52e-05	2.892e-05	5.662e-05	0.00011536	6.903e-05	0	3.857e-05	0.00019559	0.00014994	0.00012847	0	0.00014497	0.00015839	0	7.817e-05	5.215e-05
CAISEGGYSSQPQHF	2.48e-05	1	0	2.48e-05	0	0	0	0	0	0	0	0	0	0	0	0	0	0	0	0	0	0
CAISEGLGETQPQHF	0.00822467	19	0.00025785	0.00042165	0.00050806	0.00038386	0.00022602	0.00037594	0.00039634	0.00040375	0.00034515	0.00033866	0.00057855	0.00039119	0.00059975	0.0006852	0.00069889	0.00043491	0.00047517	0	0.00039087	0.00031287
CAISEGLSYNEQFF	0.00017385	1	0	0	0	0	0	0	0	0	0	0	0	0	0	0	0	0	0	0.00017385	0	0
CAISEGMDRGLDEQFF	5.144e-05	2	0	0	0	0	2.26e-05	0	0	2.884e-05	0	0	0	0	0	0	0	0	0	0	0	0
CAISEGPSGRSYNEQFF	0.00069269	10	0.00012892	2.48e-05	3.629e-05	2.399e-05	0	0	0	0	0	3.763e-05	3.857e-05	0.0001304	7.497e-05	0	0	0.00014497	0	0	0	5.215e-05
CAISEGQGKGNEQFF	0.00112391	15	0	7.441e-05	0.00010887	7.197e-05	4.52e-05	2.892e-05	2.831e-05	8.652e-05	0.00013806	0.00015052	7.714e-05	0	7.497e-05	4.282e-05	3.883e-05	0	7.92e-05	0	7.817e-05	0
CAISEGSGELFF	0.00058803	13	0	2.48e-05	7.258e-05	4.798e-05	4.52e-05	2.892e-05	5.662e-05	2.884e-05	3.451e-05	3.763e-05	7.714e-05	0	0	4.282e-05	3.883e-05	0	0	0	0	5.215e-05
CAISEGSPHIQCF	3.763e-05	1	0	0	0	0	0	0	0	0	0	3.763e-05	0	0	0	0	0	0	0	0	0	0
CAISEGSPHIQYF	0.0007852	12	0	2.48e-05	0.00010887	7.197e-05	4.52e-05	2.892e-05	0	2.884e-05	0.00010354	3.763e-05	7.714e-05	0	0	0.00012847	7.765e-05	0	0	0	0	5.215e-05
CAISEGTAIWGYTF	5.215e-05	1	0	0	0	0	0	0	0	0	0	0	0	0	0	0	0	0	0	0	0	5.215e-05
CAISEGTANEKLFF	0.00088534	12	0	2.48e-05	0	4.798e-05	4.52e-05	5.784e-05	5.662e-05	5.768e-05	3.451e-05	0	0	0	0	4.282e-05	3.883e-05	0	7.92e-05	0.00034771	0	5.215e-05
CAISEGTGASTDTQYF	2.26e-05	1	0	0	0	0	2.26e-05	0	0	0	0	0	0	0	0	0	0	0	0	0	0	0
CAISEGTGGTYGYTF	6.446e-05	1	6.446e-05	0	0	0	0	0	0	0	0	0	0	0	0	0	0	0	0	0	0	0
CAISEGTGRDEQYF	0.00553059	19	0.00019339	0.00029763	0.0003629	0.00019193	0.00020342	0.00017351	0.0002831	0.00037491	0.00034515	0.00026341	0.00030856	0.00026079	0.00029987	0.0005139	0.00034945	0.00021745	0.00039598	0	0.00023452	0.00026073
CAISEGTSEAFF	0.000472	9	0	2.48e-05	0	4.798e-05	4.52e-05	2.892e-05	2.831e-05	2.884e-05	0	0.00011289	3.857e-05	0	0	0	0.00011648	0	0	0	0	0
CAISEGTTGNEQFF	0.00014017	2	0	0	0	0	0	0	0	0	0	0	0	6.52e-05	7.497e-05	0	0	0	0	0	0	0
CAISEGVAGQNEQYF	0.00129337	11	0	4.961e-05	7.258e-05	0	4.52e-05	2.892e-05	2.831e-05	2.884e-05	3.451e-05	0.00011289	0.00015428	0	0	4.282e-05	0	0	0	0.00069541	0	0
CAISEGVDGYTF	0.00038169	4	0.00012892	0	0	0	0	0	0	0	0	3.763e-05	0	6.52e-05	0.00014994	0	0	0	0	0	0	0
CAISEHMTGVEQYF	0.00054148	12	0	4.961e-05	3.629e-05	2.399e-05	2.26e-05	2.892e-05	5.662e-05	0	3.451e-05	3.763e-05	7.714e-05	0	0	4.282e-05	0	0	7.92e-05	0	0	5.215e-05
CAISEIGRDTEAFF	6.446e-05	1	6.446e-05	0	0	0	0	0	0	0	0	0	0	0	0	0	0	0	0	0	0	0
CAISEKGAPIGEKLFF	0.00108499	16	0	4.961e-05	3.629e-05	4.798e-05	4.52e-05	8.676e-05	5.662e-05	8.652e-05	3.451e-05	3.763e-05	0.00011571	6.52e-05	0	8.565e-05	3.883e-05	7.248e-05	0	0.00017385	0	5.215e-05
CAISELAGDTGELFF	0.00024314	5	0	0	0	0	2.26e-05	0	0	0	3.451e-05	0	3.857e-05	0	7.497e-05	0	0	7.248e-05	0	0	0	0
CAISELAGDTGELSF	2.884e-05	1	0	0	0	0	0	0	0	2.884e-05	0	0	0	0	0	0	0	0	0	0	0	0
CAISELAGYYGYTF	0.00066346	11	0	7.441e-05	0	2.399e-05	6.781e-05	5.784e-05	8.493e-05	2.884e-05	3.451e-05	3.763e-05	0.00011571	0	0	8.565e-05	0	0	0	0	0	5.215e-05
CAISELARSWTIYF	0.00024722	3	0	2.48e-05	0	0	0	0	0	0	0	0	0	0	0.00014994	0	0	7.248e-05	0	0	0	0
CAISELDSAWEQYF	6.52e-05	1	0	0	0	0	0	0	0	0	0	0	0	6.52e-05	0	0	0	0	0	0	0	0
CAISELEGHEQYF	0.00032767	5	0.00012892	0	0	0	0	2.892e-05	2.831e-05	0	6.903e-05	0	0	0	0	0	0	7.248e-05	0	0	0	0
CAISELGGGDQPQHF	3.451e-05	1	0	0	0	0	0	0	0	0	3.451e-05	0	0	0	0	0	0	0	0	0	0	0
CAISELGGGNQPQHF	0.00229867	20	0.00019339	7.441e-05	0.00014516	7.197e-05	6.781e-05	0.00014459	0.00011324	5.768e-05	6.903e-05	0.00011289	0.00011571	0.0001304	7.497e-05	0.0001713	0.00015531	0.00021745	7.92e-05	0.00017385	7.817e-05	5.215e-05
CAISELGSGNTEAFF	0.0004521	10	0	2.48e-05	3.629e-05	4.798e-05	2.26e-05	2.892e-05	0	5.768e-05	0	3.763e-05	0	0	0	0	3.883e-05	0	7.92e-05	0	7.817e-05	0
CAISELGSGNTEASF	2.48e-05	1	0	2.48e-05	0	0	0	0	0	0	0	0	0	0	0	0	0	0	0	0	0	0
CAISELMTGTGTYEQYF	0.00044023	9	6.446e-05	2.48e-05	0	0	2.26e-05	0	5.662e-05	0	3.451e-05	3.763e-05	0	0	7.497e-05	0	0	7.248e-05	0	0	0	5.215e-05
CAISELQGFGGGQPQHF	0.00223677	20	6.446e-05	9.921e-05	0.00014516	9.596e-05	6.781e-05	2.892e-05	0.00016986	0.0001442	6.903e-05	0.00011289	0.00011571	0.00019559	7.497e-05	0.00012847	3.883e-05	0.00014497	0.00015839	0.00017385	0.00015635	5.215e-05
CAISELRLASEQYF	2.26e-05	1	0	0	0	0	2.26e-05	0	0	0	0	0	0	0	0	0	0	0	0	0	0	0
CAISENGESYNSPLHF	0.00154513	17	0.00012892	4.961e-05	0.00014516	2.399e-05	6.781e-05	8.676e-05	8.493e-05	0.00011536	0	3.763e-05	0.00011571	0.0001304	0.00014994	0.00012847	7.765e-05	7.248e-05	0	0	7.817e-05	5.215e-05
CAISENGLGTEAFF	2.884e-05	1	0	0	0	0	0	0	0	2.884e-05	0	0	0	0	0	0	0	0	0	0	0	0
CAISENRSSKEKLFF	0.00033426	6	6.446e-05	0	0	0	0	0	2.831e-05	2.884e-05	0	0	0	6.52e-05	7.497e-05	0	0	7.248e-05	0	0	0	0
CAISENSGGSYEQYF	0.00074778	12	0	2.48e-05	0.00010887	4.798e-05	4.52e-05	2.892e-05	0	2.884e-05	3.451e-05	0	0	0	0	8.565e-05	3.883e-05	0	0	0.00017385	7.817e-05	5.215e-05
CAISEPAHSYNEQFF	0.00029491	8	0	2.48e-05	0	2.399e-05	0	2.892e-05	2.831e-05	0	3.451e-05	3.763e-05	3.857e-05	0	0	0	0	0	0	0	7.817e-05	0
CAISEPGGNTEAFF	7.248e-05	1	0	0	0	0	0	0	0	0	0	0	0	0	0	0	0	7.248e-05	0	0	0	0
CAISEPGQARGQYEQYF	2.884e-05	1	0	0	0	0	0	0	0	2.884e-05	0	0	0	0	0	0	0	0	0	0	0	0
CAISEPGQGAETQYF	0.00034084	3	0.00019339	0	0	0	0	0	0	0	0	0	0	0	7.497e-05	0	0	7.248e-05	0	0	0	0
CAISEPGQISGEQFF	0.00017423	6	0	2.48e-05	3.629e-05	2.399e-05	2.26e-05	2.892e-05	0	0	0	3.763e-05	0	0	0	0	0	0	0	0	0	0
CAISEPGRARGQYEQCF	2.884e-05	1	0	0	0	0	0	0	0	2.884e-05	0	0	0	0	0	0	0	0	0	0	0	0
CAISEPGRARGQYEQYF	0.00037267	9	0	2.48e-05	7.258e-05	2.399e-05	2.26e-05	5.784e-05	2.831e-05	2.884e-05	3.451e-05	0	0	0	0	0	0	0	7.92e-05	0	0	0
CAISEPGTSGGRTQYF	2.884e-05	1	0	0	0	0	0	0	0	2.884e-05	0	0	0	0	0	0	0	0	0	0	0	0
CAISEPQGGTYEQYF	0.0005691	12	0	2.48e-05	0.00010887	2.399e-05	2.26e-05	2.892e-05	2.831e-05	2.884e-05	0	3.763e-05	0	0	0	4.282e-05	3.883e-05	0	7.92e-05	0	0	0.00010429
CAISEPRGQGNSPLHF	0.00142599	15	0	0.00012401	3.629e-05	4.798e-05	9.041e-05	8.676e-05	0.00014155	2.884e-05	0.00010354	3.763e-05	0.00019285	0	0	0.0001713	0.00015531	0	7.92e-05	0	7.817e-05	5.215e-05
CAISEPRGSSYNEQFF	0.00053132	12	6.446e-05	4.961e-05	3.629e-05	0	2.26e-05	0	2.831e-05	0	3.451e-05	3.763e-05	3.857e-05	6.52e-05	0	4.282e-05	3.883e-05	7.248e-05	0	0	0	0
CAISEPRGSSYNEQSF	2.399e-05	1	0	0	0	2.399e-05	0	0	0	0	0	0	0	0	0	0	0	0	0	0	0	0
CAISEQGSQETQYF	3.883e-05	1	0	0	0	0	0	0	0	0	0	0	0	0	0	0	3.883e-05	0	0	0	0	0
CAISEQGWNSPLHF	0.00017385	1	0	0	0	0	0	0	0	0	0	0	0	0	0	0	0	0	0	0.00017385	0	0
CAISEQPGKYSYEQYF	0.00089461	12	0	2.48e-05	0	4.798e-05	2.26e-05	8.676e-05	2.831e-05	5.768e-05	6.903e-05	3.763e-05	7.714e-05	0	0	4.282e-05	0	0	0	0.00034771	0	5.215e-05
CAISERASGANVLTF	7.49e-05	3	0	0	0	2.399e-05	2.26e-05	0	2.831e-05	0	0	0	0	0	0	0	0	0	0	0	0	0
CAISERDANEKLFF	0.00039662	8	0	2.48e-05	0	2.399e-05	4.52e-05	5.784e-05	0	2.884e-05	3.451e-05	0	7.714e-05	0	0	0	0	0	0	0	0	0.00010429
CAISERGAPTGELFF	0.0001748	5	0	0	3.629e-05	0	2.26e-05	0	0	0	3.451e-05	0	3.857e-05	0	0	4.282e-05	0	0	0	0	0	0
CAISERGDPAWEQYF	0.00336898	20	0.00012892	0.00017362	0.00021774	0.00014395	9.041e-05	0.00011567	0.00016986	0.00017304	0.00031063	0.00022578	0.00030856	0.0001304	7.497e-05	0.0003426	0.00015531	0.00014497	0.00015839	0.00017385	7.817e-05	5.215e-05
CAISERGVADAQYF	3.857e-05	1	0	0	0	0	0	0	0	0	0	0	3.857e-05	0	0	0	0	0	0	0	0	0
CAISERGVADTQYF	0.00383721	20	6.446e-05	0.00029763	0.00029032	0.00011996	0.00013561	0.00011567	0.00036803	0.00023071	0.00017257	0.00018815	0.00019285	0.0001304	0.0002249	0.00025695	0.00023296	0.00014497	0.00015839	0.00017385	0.00023452	0.00010429
CAISERHTEAFF	0.00066239	13	0	0	3.629e-05	4.798e-05	2.26e-05	8.676e-05	2.831e-05	0	3.451e-05	3.763e-05	7.714e-05	0	0	4.282e-05	3.883e-05	0	7.92e-05	0	7.817e-05	5.215e-05
CAISERLAGSTDTQYF	0.00054277	11	0	7.441e-05	0	4.798e-05	4.52e-05	2.892e-05	2.831e-05	2.884e-05	0	0	7.714e-05	0	0	4.282e-05	3.883e-05	0	0	0	7.817e-05	5.215e-05
CAISERPGGANYGYTF	0.00035015	7	0	7.441e-05	0	2.399e-05	2.26e-05	2.892e-05	0	8.652e-05	3.451e-05	0	0	0	0	0	0	0	7.92e-05	0	0	0
CAISERPGKYSYEQYF	2.892e-05	1	0	0	0	0	0	2.892e-05	0	0	0	0	0	0	0	0	0	0	0	0	0	0
CAISERRGKNEQFF	0.0001422	5	0	2.48e-05	3.629e-05	2.399e-05	2.26e-05	0	0	0	3.451e-05	0	0	0	0	0	0	0	0	0	0	0
CAISERTAGPSYNEQFF	0.00024004	5	0	2.48e-05	0	0	4.52e-05	0	2.831e-05	2.884e-05	0	0.00011289	0	0	0	0	0	0	0	0	0	0
CAISERTLRYPTDTQYF	0.00034426	7	0	2.48e-05	0	0	2.26e-05	5.784e-05	0	0	0	0	0	0	0	4.282e-05	3.883e-05	0	7.92e-05	0	7.817e-05	0
CAISERTSGGDEQFF	0.00013943	2	6.446e-05	0	0	0	0	0	0	0	0	0	0	0	7.497e-05	0	0	0	0	0	0	0
CAISERTVNPFEQYF	0.0003496	4	6.446e-05	0	0	0	0	0	0	0	0	0	0	6.52e-05	7.497e-05	0	0	0.00014497	0	0	0	0
CAISERTVSPFEQHF	2.884e-05	1	0	0	0	0	0	0	0	2.884e-05	0	0	0	0	0	0	0	0	0	0	0	0
CAISERTVSPFEQYF	0.00042246	11	0	4.961e-05	0	4.798e-05	2.26e-05	2.892e-05	0	2.884e-05	3.451e-05	3.763e-05	3.857e-05	0	0	4.282e-05	3.883e-05	0	0	0	0	5.215e-05
CAISERYEQYF	2.892e-05	1	0	0	0	0	0	2.892e-05	0	0	0	0	0	0	0	0	0	0	0	0	0	0
CAISESARTDLQETQYF	9.598e-05	3	0	0	0	0	0	0	2.831e-05	2.884e-05	0	0	0	0	0	0	3.883e-05	0	0	0	0	0
CAISESASGGLQEFF	0.00033189	8	0	4.961e-05	0	2.399e-05	2.26e-05	2.892e-05	0	0	0	3.763e-05	0	0	0	0	3.883e-05	0	0	0	7.817e-05	5.215e-05
CAISESDRGGEKLFF	0.00065168	12	0.00012892	0	3.629e-05	2.399e-05	4.52e-05	5.784e-05	2.831e-05	2.884e-05	0.00010354	0	3.857e-05	6.52e-05	0	4.282e-05	0	0	0	0	0	5.215e-05
CAISESGAIGSYQETQYF	6.446e-05	1	6.446e-05	0	0	0	0	0	0	0	0	0	0	0	0	0	0	0	0	0	0	0
CAISESGASGSYQETQCF	2.399e-05	1	0	0	0	2.399e-05	0	0	0	0	0	0	0	0	0	0	0	0	0	0	0	0
CAISESGASGSYQETQYF	0.00069383	11	0	0	7.258e-05	4.798e-05	4.52e-05	2.892e-05	2.831e-05	2.884e-05	0	0	0.00011571	0	7.497e-05	4.282e-05	0	0	0	0	0.00015635	5.215e-05
CAISESGGEWNEQYF	0.00026406	4	6.446e-05	0	0	0	0	0	0	0	0	0	0	0	7.497e-05	0	0	7.248e-05	0	0	0	5.215e-05
CAISESGGGAFYEQYF	0.00493004	20	0.00032231	0.00012401	0.00032661	0.00014395	0.00013561	0.00020243	0.00019817	0.00020187	0.0002416	0.00026341	0.00026999	0.00032599	0.00029987	0.00021412	0.00031062	0.00043491	0.00015839	0.00052156	7.817e-05	0.00015644
CAISESGGGAFYGQYF	0.00031871	8	0	2.48e-05	0	2.399e-05	2.26e-05	0	8.493e-05	2.884e-05	0	0	3.857e-05	0	0	4.282e-05	0	0	0	0	0	5.215e-05
CAISESGGNNYGYTF	0.00052445	10	0	0	0	4.798e-05	4.52e-05	5.784e-05	2.831e-05	2.884e-05	0.00010354	0	3.857e-05	0	0	4.282e-05	0	0	7.92e-05	0	0	5.215e-05
CAISESGGNYGYTF	0.0010585	11	0	2.48e-05	0	9.596e-05	4.52e-05	8.676e-05	0.00011324	5.768e-05	6.903e-05	7.526e-05	3.857e-05	0	0	0	0	0	0	0.00034771	0	0.00010429
CAISESGGRNEQFF	0.00013768	2	0	0	0	0	0	0	0	0	0	0	0	6.52e-05	0	0	0	7.248e-05	0	0	0	0
CAISESGGRWGNQPQHF	0.00062724	11	0	4.961e-05	3.629e-05	2.399e-05	4.52e-05	5.784e-05	0	0	6.903e-05	3.763e-05	0	0	0	4.282e-05	3.883e-05	0	0	0.00017385	0	5.215e-05
CAISESGGTRETQYF	0.00062755	11	0	4.961e-05	0.00010887	4.798e-05	2.26e-05	5.784e-05	2.831e-05	0	0	3.763e-05	0	6.52e-05	0	0	0	0	7.92e-05	0	7.817e-05	5.215e-05
CAISESGGTRETRYF	3.629e-05	1	0	0	3.629e-05	0	0	0	0	0	0	0	0	0	0	0	0	0	0	0	0	0
CAISESGLALYNEQFF	0.0002432	4	6.446e-05	0	0	0	0	0	0	0	0	0	3.857e-05	6.52e-05	7.497e-05	0	0	0	0	0	0	0
CAISESGLALYNEQSF	5.784e-05	1	0	0	0	0	0	5.784e-05	0	0	0	0	0	0	0	0	0	0	0	0	0	0
CAISESGNSPLHF	0.00068591	12	0	4.961e-05	3.629e-05	7.197e-05	4.52e-05	5.784e-05	2.831e-05	2.884e-05	0	7.526e-05	7.714e-05	0	0	8.565e-05	7.765e-05	0	0	0	0	5.215e-05
CAISESGPGLVKSEQYF	0.00043603	11	0	2.48e-05	0	4.798e-05	4.52e-05	2.892e-05	2.831e-05	2.884e-05	3.451e-05	3.763e-05	0	0	0	4.282e-05	3.883e-05	0	0	0	7.817e-05	0
CAISESGPYEQYF	0.00063461	12	0	2.48e-05	0	4.798e-05	4.52e-05	2.892e-05	5.662e-05	2.884e-05	6.903e-05	0	3.857e-05	0	0	8.565e-05	7.765e-05	0	7.92e-05	0	0	5.215e-05
CAISESGQDHQPQHF	0.00012711	2	0	0	0	0	0	0	0	0	0	0	0	0	7.497e-05	0	0	0	0	0	0	5.215e-05
CAISESGQGVNTEAFF	0.00112972	14	6.446e-05	2.48e-05	3.629e-05	2.399e-05	4.52e-05	8.676e-05	5.662e-05	0	0.00013806	0	0	0.00019559	7.497e-05	4.282e-05	3.883e-05	0.00014497	0	0	0.00015635	0
CAISESGRENYGYTF	0.00019619	6	0	2.48e-05	3.629e-05	0	0	2.892e-05	0	2.884e-05	3.451e-05	0	0	0	0	4.282e-05	0	0	0	0	0	0
CAISESGRGDTEAFF	0.00079214	13	0	0	7.258e-05	4.798e-05	4.52e-05	5.784e-05	2.831e-05	8.652e-05	3.451e-05	3.763e-05	3.857e-05	0	0	0	3.883e-05	0	0	0.00017385	7.817e-05	5.215e-05
CAISESGSAYNSPLHF	0.00041157	9	0	4.961e-05	0	2.399e-05	0	0	2.831e-05	2.884e-05	6.903e-05	3.763e-05	0	0	0	4.282e-05	0	0	7.92e-05	0	0	5.215e-05
CAISESGSGGYNEQFF	0.00109984	13	0.00019339	9.921e-05	0	2.399e-05	6.781e-05	8.676e-05	5.662e-05	5.768e-05	0.00010354	3.763e-05	7.714e-05	6.52e-05	0	0	0	7.248e-05	0.00015839	0	0	0
CAISESGSHNEQFF	7.497e-05	1	0	0	0	0	0	0	0	0	0	0	0	0	7.497e-05	0	0	0	0	0	0	0
CAISESGSYNEQFF	0.00097038	15	6.446e-05	7.441e-05	0.00014516	4.798e-05	6.781e-05	2.892e-05	2.831e-05	8.652e-05	3.451e-05	0	3.857e-05	0	7.497e-05	4.282e-05	3.883e-05	0.00014497	0	0	0	5.215e-05
CAISESGVSLSGEQYF	7.632e-05	3	0	2.48e-05	0	0	2.26e-05	2.892e-05	0	0	0	0	0	0	0	0	0	0	0	0	0	0
CAISESHGLGYNEQFF	5.372e-05	2	0	2.48e-05	0	0	0	2.892e-05	0	0	0	0	0	0	0	0	0	0	0	0	0	0
CAISESIAEVYGYTF	2.884e-05	1	0	0	0	0	0	0	0	2.884e-05	0	0	0	0	0	0	0	0	0	0	0	0
CAISESIPTTNYGYTF	0.00027706	5	0	0	0	7.197e-05	0	0	0	2.884e-05	0	0	3.857e-05	6.52e-05	0	0	0	7.248e-05	0	0	0	0
CAISESITEVYGYTF	0.00032778	6	0	0	0	2.399e-05	2.26e-05	0	8.493e-05	0	0	7.526e-05	0	0	0	4.282e-05	0	0	0	0	7.817e-05	0
CAISESKDDRYNEQFF	2.884e-05	1	0	0	0	0	0	0	0	2.884e-05	0	0	0	0	0	0	0	0	0	0	0	0
CAISESKGGSYEQYF	0.00091164	13	0	9.921e-05	7.258e-05	7.197e-05	4.52e-05	2.892e-05	8.493e-05	8.652e-05	6.903e-05	3.763e-05	7.714e-05	0	0	4.282e-05	0.00011648	0	7.92e-05	0	0	0
CAISESKIATNEQYF	0.00012966	2	6.446e-05	0	0	0	0	0	0	0	0	0	0	6.52e-05	0	0	0	0	0	0	0	0
CAISESLADSYEQYF	2.892e-05	1	0	0	0	0	0	2.892e-05	0	0	0	0	0	0	0	0	0	0	0	0	0	0
CAISESLDGANTGELFF	2.884e-05	1	0	0	0	0	0	0	0	2.884e-05	0	0	0	0	0	0	0	0	0	0	0	0
CAISESLDRANTGELFF	0.00106604	16	6.446e-05	4.961e-05	3.629e-05	9.596e-05	4.52e-05	8.676e-05	5.662e-05	5.768e-05	3.451e-05	3.763e-05	7.714e-05	0.0001304	0	0	3.883e-05	7.248e-05	0	0	7.817e-05	0.00010429
CAISESLDRANTGKLFF	6.446e-05	1	6.446e-05	0	0	0	0	0	0	0	0	0	0	0	0	0	0	0	0	0	0	0
CAISESLGAPSTGELFF	5.23e-05	2	0	0	0	2.399e-05	0	0	2.831e-05	0	0	0	0	0	0	0	0	0	0	0	0	0
CAISESLPANEKLFF	0.00084733	13	0	4.961e-05	0.00010887	7.197e-05	4.52e-05	5.784e-05	5.662e-05	8.652e-05	3.451e-05	0	3.857e-05	0	0	0.00012847	3.883e-05	0	0	0	7.817e-05	5.215e-05
CAISESMATYEQYF	0.00040527	10	0	2.48e-05	3.629e-05	4.798e-05	2.26e-05	2.892e-05	5.662e-05	0	6.903e-05	3.763e-05	3.857e-05	0	0	4.282e-05	0	0	0	0	0	0
CAISESMGTSSYNEQFF	2.26e-05	1	0	0	0	0	2.26e-05	0	0	0	0	0	0	0	0	0	0	0	0	0	0	0
CAISESPHRGGGVNEQFF	0.00023181	7	0	4.961e-05	0	2.399e-05	0	2.892e-05	2.831e-05	2.884e-05	3.451e-05	3.763e-05	0	0	0	0	0	0	0	0	0	0
CAISESQCGYTF	3.763e-05	1	0	0	0	0	0	0	0	0	0	3.763e-05	0	0	0	0	0	0	0	0	0	0
CAISESQGTGHGYTF	0.00062999	10	0	7.441e-05	0	2.399e-05	4.52e-05	0	2.831e-05	2.884e-05	6.903e-05	0.00011289	0	0	0	0	3.883e-05	0	0	0	0.00015635	5.215e-05
CAISESQYGYTF	0.00055082	8	0	0	0	2.399e-05	4.52e-05	0	5.662e-05	2.884e-05	0	0	0	0	0	0	3.883e-05	0	7.92e-05	0.00017385	0	0.00010429
CAISESRGMNTEAFF	0.00075804	12	0	0	0	4.798e-05	2.26e-05	2.892e-05	5.662e-05	2.884e-05	3.451e-05	0.00011289	0	0	0	4.282e-05	7.765e-05	0	7.92e-05	0.00017385	0	5.215e-05
CAISESRGMNTGAFF	2.884e-05	1	0	0	0	0	0	0	0	2.884e-05	0	0	0	0	0	0	0	0	0	0	0	0
CAISESRGRDGYTF	2.26e-05	1	0	0	0	0	2.26e-05	0	0	0	0	0	0	0	0	0	0	0	0	0	0	0
CAISESRGSDTQYF	0.00018122	5	0	2.48e-05	0	2.399e-05	2.26e-05	0	0	5.768e-05	0	0	0	0	0	0	0	0	0	0	0	5.215e-05
CAISESRSSKEKLFF	0.00017019	5	0	4.961e-05	0	0	0	2.892e-05	2.831e-05	2.884e-05	3.451e-05	0	0	0	0	0	0	0	0	0	0	0
CAISESSDSSYEQYF	2.892e-05	1	0	0	0	0	0	2.892e-05	0	0	0	0	0	0	0	0	0	0	0	0	0	0
CAISESSGAYGYTF	6.446e-05	1	6.446e-05	0	0	0	0	0	0	0	0	0	0	0	0	0	0	0	0	0	0	0
CAISESSGGASIDEQFF	0.00020077	7	0	2.48e-05	0	2.399e-05	2.26e-05	2.892e-05	2.831e-05	0	3.451e-05	3.763e-05	0	0	0	0	0	0	0	0	0	0
CAISESSNTEAFF	0.00055578	11	0	4.961e-05	3.629e-05	2.399e-05	2.26e-05	5.784e-05	5.662e-05	2.884e-05	3.451e-05	0	0	0	0	0.00012847	3.883e-05	0	0	0	7.817e-05	0
CAISESSSYEQYF	0.00115002	15	0	9.921e-05	3.629e-05	4.798e-05	4.52e-05	5.784e-05	5.662e-05	8.652e-05	0.00010354	3.763e-05	0.00011571	0	0	4.282e-05	0.00011648	0	0	0.00017385	7.817e-05	5.215e-05
CAISESSVSTDTQYF	6.446e-05	1	6.446e-05	0	0	0	0	0	0	0	0	0	0	0	0	0	0	0	0	0	0	0
CAISESSYLGEQYF	7.497e-05	1	0	0	0	0	0	0	0	0	0	0	0	0	7.497e-05	0	0	0	0	0	0	0
CAISESTDTQYF	0.00048654	4	0.00012892	0	0	0	0	0	0	0	0	0	0	6.52e-05	7.497e-05	0	0	0.00021745	0	0	0	0
CAISESTGEKLFF	0.00240199	18	6.446e-05	0.00012401	7.258e-05	0.00011996	0.00011301	0.00011567	0.00016986	0.00017304	0.00017257	0.00015052	0.00019285	0	7.497e-05	0.0001713	0.00011648	7.248e-05	0.00023759	0	0.00015635	0.00010429
CAISESTGEKLLF	2.48e-05	1	0	2.48e-05	0	0	0	0	0	0	0	0	0	0	0	0	0	0	0	0	0	0
CAISESTGGVIYEQYF	0.00130633	14	0	4.961e-05	7.258e-05	2.399e-05	6.781e-05	5.784e-05	0.00014155	8.652e-05	6.903e-05	0.00011289	7.714e-05	0	0	4.282e-05	7.765e-05	0	7.92e-05	0.00034771	0	0
CAISESTGQGFSGSPLHF	0.00071501	12	0	4.961e-05	3.629e-05	2.399e-05	4.52e-05	0	5.662e-05	2.884e-05	6.903e-05	3.763e-05	0	0	0	4.282e-05	0.00011648	0	0	0	0.00015635	5.215e-05
CAISESTGSGSNEQFF	0.00040806	9	0	2.48e-05	0	7.197e-05	2.26e-05	0	2.831e-05	2.884e-05	0	0	3.857e-05	0	0	4.282e-05	7.765e-05	7.248e-05	0	0	0	0
CAISESTLGAGALNEQFF	0.00016417	3	6.446e-05	0	0	0	0	0	0	0	3.451e-05	0	0	6.52e-05	0	0	0	0	0	0	0	0
CAISESVATYEQYF	3.451e-05	1	0	0	0	0	0	0	0	0	3.451e-05	0	0	0	0	0	0	0	0	0	0	0
CAISESVFGGGEYTGELFF	0.00018648	5	0	2.48e-05	0	2.399e-05	0	2.892e-05	5.662e-05	0	0	0	0	0	0	0	0	0	0	0	0	5.215e-05
CAISESVGNTIYF	0.00071146	13	0	2.48e-05	7.258e-05	2.399e-05	4.52e-05	5.784e-05	2.831e-05	5.768e-05	0	0.00015052	3.857e-05	0	0	4.282e-05	3.883e-05	0	0	0	7.817e-05	5.215e-05
CAISESVGRTGAHEQFF	0.00079282	14	0	2.48e-05	3.629e-05	7.197e-05	4.52e-05	0.00011567	2.831e-05	8.652e-05	0	3.763e-05	3.857e-05	6.52e-05	0	0	3.883e-05	7.248e-05	7.92e-05	0	0	5.215e-05
CAISESVLNTEAFF	3.629e-05	1	0	0	3.629e-05	0	0	0	0	0	0	0	0	0	0	0	0	0	0	0	0	0
CAISESVNTEAFF	0.00033118	7	0	2.48e-05	0	0	4.52e-05	2.892e-05	0	2.884e-05	0	0	3.857e-05	0	0	8.565e-05	0	0	7.92e-05	0	0	0
CAISESVRDGYTF	0.00073514	14	0.00012892	2.48e-05	0	4.798e-05	2.26e-05	0	2.831e-05	2.884e-05	3.451e-05	3.763e-05	3.857e-05	6.52e-05	7.497e-05	0	0	7.248e-05	0	0	7.817e-05	5.215e-05
CAISESVVLGTEAFF	0.00049641	12	0	2.48e-05	7.258e-05	2.399e-05	2.26e-05	2.892e-05	2.831e-05	2.884e-05	3.451e-05	7.526e-05	3.857e-05	0	0	0	3.883e-05	0	7.92e-05	0	0	0
CAISESWGAGELFF	0.00013475	5	0	2.48e-05	0	2.399e-05	2.26e-05	0	0	2.884e-05	3.451e-05	0	0	0	0	0	0	0	0	0	0	0
CAISESYSRGGDGYTF	6.446e-05	1	6.446e-05	0	0	0	0	0	0	0	0	0	0	0	0	0	0	0	0	0	0	0
CAISETGDGAGELFF	6.52e-05	1	0	0	0	0	0	0	0	0	0	0	0	6.52e-05	0	0	0	0	0	0	0	0
CAISETGDRNQPQHF	0.0022835	20	6.446e-05	0.00014882	0.00021774	9.596e-05	9.041e-05	8.676e-05	0.00016986	8.652e-05	0.00010354	0.00015052	0.00015428	6.52e-05	7.497e-05	8.565e-05	0.00023296	7.248e-05	7.92e-05	0.00017385	7.817e-05	5.215e-05
CAISETGEETQYF	5.215e-05	1	0	0	0	0	0	0	0	0	0	0	0	0	0	0	0	0	0	0	0	5.215e-05
CAISETGMNTEAFF	2.892e-05	1	0	0	0	0	0	2.892e-05	0	0	0	0	0	0	0	0	0	0	0	0	0	0
CAISETGNSPLHF	7.714e-05	1	0	0	0	0	0	0	0	0	0	0	7.714e-05	0	0	0	0	0	0	0	0	0
CAISETGPDTEAFF	0.00092012	14	6.446e-05	4.961e-05	3.629e-05	4.798e-05	4.52e-05	5.784e-05	8.493e-05	5.768e-05	6.903e-05	3.763e-05	0	6.52e-05	0	4.282e-05	0.00011648	0.00014497	0	0	0	0
CAISETGQGNYEQYF	0.00131305	15	0	9.921e-05	0	4.798e-05	4.52e-05	0.00011567	8.493e-05	2.884e-05	3.451e-05	7.526e-05	3.857e-05	0	0	8.565e-05	0.00011648	0	0.00015839	0.00017385	0.00015635	5.215e-05
CAISETGSFTPF	0.00010648	2	0	0	0	0	0	0	2.831e-05	0	0	0	0	0	0	0	0	0	0	0	7.817e-05	0
CAISETGSPGELFF	0.00010926	3	0	0	0	0	2.26e-05	0	0	0	3.451e-05	0	0	0	0	0	0	0	0	0	0	5.215e-05
CAISETGVEQYF	0.00059585	10	0	2.48e-05	3.629e-05	4.798e-05	4.52e-05	8.676e-05	0	0	0	3.763e-05	7.714e-05	0	0	4.282e-05	3.883e-05	0	0.00015839	0	0	0
CAISETGVGQPQHF	6.446e-05	1	6.446e-05	0	0	0	0	0	0	0	0	0	0	0	0	0	0	0	0	0	0	0
CAISETLQGDGYTF	7.817e-05	1	0	0	0	0	0	0	0	0	0	0	0	0	0	0	0	0	0	0	7.817e-05	0
CAISETLQGNGYTF	0.0009197	14	6.446e-05	2.48e-05	3.629e-05	4.798e-05	4.52e-05	5.784e-05	0	8.652e-05	6.903e-05	3.763e-05	3.857e-05	0.0001304	0	0	0	7.248e-05	0	0	0.00015635	5.215e-05
CAISETQARVYEQYF	5.283e-05	2	0	0	0	2.399e-05	0	0	0	2.884e-05	0	0	0	0	0	0	0	0	0	0	0	0
CAISETSGGAGKNIQYF	0.00026713	5	0	2.48e-05	0	2.399e-05	0	0	0	0	0	0	0	6.52e-05	7.497e-05	0	0	0	0	0	7.817e-05	0
CAISETTGTGGKAFF	0.00033546	9	0	2.48e-05	0	2.399e-05	4.52e-05	2.892e-05	2.831e-05	2.884e-05	0	3.763e-05	3.857e-05	0	0	0	0	0	7.92e-05	0	0	0
CAISEVGAVSPLHF	2.26e-05	1	0	0	0	0	2.26e-05	0	0	0	0	0	0	0	0	0	0	0	0	0	0	0
CAISEVGTVSPLHF	0.00074441	14	6.446e-05	2.48e-05	0	4.798e-05	4.52e-05	5.784e-05	2.831e-05	0	3.451e-05	3.763e-05	0.00011571	0	7.497e-05	4.282e-05	3.883e-05	0	7.92e-05	0	0	5.215e-05
CAISEVPADTQYF	0.00030436	9	0	2.48e-05	0	2.399e-05	4.52e-05	2.892e-05	2.831e-05	2.884e-05	3.451e-05	3.763e-05	0	0	0	0	0	0	0	0	0	5.215e-05
CAISEVPGLQNNEQFF	2.48e-05	1	0	2.48e-05	0	0	0	0	0	0	0	0	0	0	0	0	0	0	0	0	0	0
CAISEVTGELFF	0.00053533	10	0	7.441e-05	0	2.399e-05	2.26e-05	5.784e-05	2.831e-05	2.884e-05	3.451e-05	0	0	0	0	0	3.883e-05	0	0	0.00017385	0	5.215e-05
CAISEVTTANYGYTF	0.00136416	13	0	4.961e-05	3.629e-05	7.197e-05	6.781e-05	2.892e-05	0.00011324	5.768e-05	0.00017257	0	3.857e-05	0	0	8.565e-05	0.00015531	0	0	0.00017385	0.0003127	0
CAISEWAEAFF	0.00036905	8	0	2.48e-05	3.629e-05	4.798e-05	4.52e-05	2.892e-05	0	0	6.903e-05	3.763e-05	0	0	0	0	0	0	7.92e-05	0	0	0
CAISEWAGMNTEAFF	2.26e-05	1	0	0	0	0	2.26e-05	0	0	0	0	0	0	0	0	0	0	0	0	0	0	0
CAISEWGDSNQPQHF	0.00086346	15	0	4.961e-05	3.629e-05	2.399e-05	2.26e-05	8.676e-05	2.831e-05	5.768e-05	3.451e-05	3.763e-05	3.857e-05	0	0	4.282e-05	3.883e-05	0	7.92e-05	0	0.00023452	5.215e-05
CAISEWGDSSQPQHF	2.48e-05	1	0	2.48e-05	0	0	0	0	0	0	0	0	0	0	0	0	0	0	0	0	0	0
CAISEWGSGTGGDEQYF	0.00011971	4	0	0	0	2.399e-05	0	0	2.831e-05	2.884e-05	0	0	3.857e-05	0	0	0	0	0	0	0	0	0
CAISEWGSGTGGDEQYL	6.52e-05	1	0	0	0	0	0	0	0	0	0	0	0	6.52e-05	0	0	0	0	0	0	0	0
CAISEWGSYNEQFF	0.00012202	2	0	0	0	0	0	0	0	0	0	0	0	0	0	4.282e-05	0	0	7.92e-05	0	0	0
CAISEWVNTEAFF	7.92e-05	1	0	0	0	0	0	0	0	0	0	0	0	0	0	0	0	0	7.92e-05	0	0	0
CAISEYGQGSEQYF	6.446e-05	1	6.446e-05	0	0	0	0	0	0	0	0	0	0	0	0	0	0	0	0	0	0	0
CAISEYNEQFF	0.00075399	9	0	2.48e-05	0	4.798e-05	4.52e-05	0	2.831e-05	0	0	0	3.857e-05	0	0	4.282e-05	0	0	0.00039598	0	7.817e-05	5.215e-05
CAISFDRGGNQPQHF	0.00060512	12	0	7.441e-05	3.629e-05	4.798e-05	2.26e-05	5.784e-05	2.831e-05	2.884e-05	3.451e-05	3.763e-05	0.00011571	0	0	4.282e-05	0	0	0	0	7.817e-05	0
CAISFGTDSNQPQHF	0.00386905	20	0.00012892	9.921e-05	0.00014516	0.00014395	9.041e-05	0.00020243	0.00011324	0.00017304	0.0002416	0.00011289	0.00023142	0.00045638	0.00037484	0.00025695	0.00027179	0.00021745	7.92e-05	0.00034771	7.817e-05	0.00010429
CAISFNGEQYF	2.831e-05	1	0	0	0	0	0	0	2.831e-05	0	0	0	0	0	0	0	0	0	0	0	0	0
CAISFQPGFSSYEQYF	6.52e-05	1	0	0	0	0	0	0	0	0	0	0	0	6.52e-05	0	0	0	0	0	0	0	0
CAISFSDIHNEQFF	3.763e-05	1	0	0	0	0	0	0	0	0	0	3.763e-05	0	0	0	0	0	0	0	0	0	0
CAISFSDIYNEQFF	5.291e-05	2	0	0	0	2.399e-05	0	2.892e-05	0	0	0	0	0	0	0	0	0	0	0	0	0	0
CAISGASGIYEQYF	3.451e-05	1	0	0	0	0	0	0	0	0	3.451e-05	0	0	0	0	0	0	0	0	0	0	0
CAISGDERPGIPPLHF	2.399e-05	1	0	0	0	2.399e-05	0	0	0	0	0	0	0	0	0	0	0	0	0	0	0	0
CAISGDERPGISPLHF	0.00458974	20	0.00012892	0.00022323	0.00021774	0.00014395	0.00013561	0.0003181	0.00014155	0.00020187	0.00017257	0.00030103	0.00046284	6.52e-05	0.00014994	0.00029977	0.00038827	0.00028994	0.00015839	0.00034771	0.00023452	0.00020858
CAISGDERPGISPLHL	6.52e-05	1	0	0	0	0	0	0	0	0	0	0	0	6.52e-05	0	0	0	0	0	0	0	0
CAISGDERPGISPPHF	0.00019125	4	0	2.48e-05	0	0	0	0	5.662e-05	5.768e-05	0	0	0	0	0	0	0	0	0	0	0	5.215e-05
CAISGDERPGTSHLHF	0.00018985	4	0	0	0	2.399e-05	0	0	0	0	3.451e-05	0	0	0	0	0	0	0	7.92e-05	0	0	5.215e-05
CAISGDERPGTSPLHF	0.00058594	11	0	7.441e-05	7.258e-05	4.798e-05	2.26e-05	2.892e-05	8.493e-05	2.884e-05	6.903e-05	7.526e-05	3.857e-05	0	0	4.282e-05	0	0	0	0	0	0
CAISGDERPGTSPLRF	2.892e-05	1	0	0	0	0	0	2.892e-05	0	0	0	0	0	0	0	0	0	0	0	0	0	0
CAISGDERPGVSPLHF	6.446e-05	1	6.446e-05	0	0	0	0	0	0	0	0	0	0	0	0	0	0	0	0	0	0	0
CAISGDERTGISPLHF	0.00034771	1	0	0	0	0	0	0	0	0	0	0	0	0	0	0	0	0	0	0.00034771	0	0
CAISGDGGEQYF	6.52e-05	1	0	0	0	0	0	0	0	0	0	0	0	6.52e-05	0	0	0	0	0	0	0	0
CAISGDGQTNGYTF	0.00186895	18	0.00019339	4.961e-05	3.629e-05	7.197e-05	6.781e-05	8.676e-05	0.00014155	8.652e-05	0.00010354	3.763e-05	0.00015428	0.0001304	0	4.282e-05	0	7.248e-05	0.00023759	0.00017385	7.817e-05	0.00010429
CAISGDKETQYF	0.00146544	17	6.446e-05	4.961e-05	0.00010887	7.197e-05	9.041e-05	2.892e-05	5.662e-05	5.768e-05	0.00010354	0.00011289	3.857e-05	6.52e-05	0.00014994	0.00012847	7.765e-05	0	0	0	0.00015635	0.00010429
CAISGDRGLYSSPLHF	0.00032772	5	6.446e-05	0	0	0	0	0	0	0	0	3.763e-05	0	0	7.497e-05	0	0	7.248e-05	0	0	7.817e-05	0
CAISGDRNTGELFF	4.659e-05	2	0	0	0	2.399e-05	2.26e-05	0	0	0	0	0	0	0	0	0	0	0	0	0	0	0
CAISGEWGHRGSRQPQHF	2.884e-05	1	0	0	0	0	0	0	0	2.884e-05	0	0	0	0	0	0	0	0	0	0	0	0
CAISGGEDEQYF	0.00019645	2	0	0	0	0	2.26e-05	0	0	0	0	0	0	0	0	0	0	0	0	0.00017385	0	0
CAISGGERPGISPLHF	7.817e-05	1	0	0	0	0	0	0	0	0	0	0	0	0	0	0	0	0	0	0	7.817e-05	0
CAISGGGTSTDTQYF	0.00082322	14	0	4.961e-05	3.629e-05	2.399e-05	4.52e-05	2.892e-05	5.662e-05	0.0001442	3.451e-05	3.763e-05	0.00015428	0	0	4.282e-05	3.883e-05	0	0	0	7.817e-05	5.215e-05
CAISGGLAGGASTDTQYF	5.776e-05	2	0	0	0	0	0	2.892e-05	0	2.884e-05	0	0	0	0	0	0	0	0	0	0	0	0
CAISGGLAVEETQYF	0.0005574	11	0	2.48e-05	3.629e-05	2.399e-05	4.52e-05	5.784e-05	2.831e-05	0	6.903e-05	0.00011289	3.857e-05	0	0	4.282e-05	7.765e-05	0	0	0	0	0
CAISGGLGETQPQHF	0.00010701	2	0	0	0	0	0	0	0	2.884e-05	0	0	0	0	0	0	0	0	0	0	7.817e-05	0
CAISGGLVPETQYF	0.00069108	13	0	9.921e-05	3.629e-05	2.399e-05	4.52e-05	2.892e-05	5.662e-05	0	3.451e-05	3.763e-05	0.00011571	0	0	4.282e-05	3.883e-05	0	7.92e-05	0	0	5.215e-05
CAISGGNSDEQFF	0.00056474	10	0	0	7.258e-05	4.798e-05	2.26e-05	0	0	8.652e-05	6.903e-05	3.763e-05	3.857e-05	6.52e-05	0	0	0	7.248e-05	0	0	0	5.215e-05
CAISGGNSDEQFS	7.497e-05	1	0	0	0	0	0	0	0	0	0	0	0	0	7.497e-05	0	0	0	0	0	0	0
CAISGGNSDGQFF	2.892e-05	1	0	0	0	0	0	2.892e-05	0	0	0	0	0	0	0	0	0	0	0	0	0	0
CAISGGQGLTEAFF	0.00086366	12	0.00012892	2.48e-05	3.629e-05	2.399e-05	0	0	2.831e-05	2.884e-05	0	0	7.714e-05	6.52e-05	0	0	0	0.00014497	7.92e-05	0.00017385	0	5.215e-05
CAISGGRGGEAFF	0.00067387	11	0	2.48e-05	3.629e-05	2.399e-05	4.52e-05	0.00011567	8.493e-05	2.884e-05	3.451e-05	3.763e-05	0	0	0	8.565e-05	0	0	0	0	0.00015635	0
CAISGGRGGEASF	2.26e-05	1	0	0	0	0	2.26e-05	0	0	0	0	0	0	0	0	0	0	0	0	0	0	0
CAISGGRGGSTDTQYF	0.00114699	19	6.446e-05	4.961e-05	3.629e-05	4.798e-05	4.52e-05	8.676e-05	2.831e-05	5.768e-05	6.903e-05	3.763e-05	3.857e-05	6.52e-05	7.497e-05	8.565e-05	7.765e-05	7.248e-05	7.92e-05	0	7.817e-05	5.215e-05
CAISGGSGITNEQFF	0.00011675	3	0	0	3.629e-05	0	0	0	2.831e-05	0	0	0	0	0	0	0	0	0	0	0	0	5.215e-05
CAISGGTGRDEQYF	2.892e-05	1	0	0	0	0	0	2.892e-05	0	0	0	0	0	0	0	0	0	0	0	0	0	0
CAISGGTSGSFMYNEQFF	0.00011773	4	0	0	0	2.399e-05	2.26e-05	0	2.831e-05	0	0	0	0	0	0	4.282e-05	0	0	0	0	0	0
CAISGHMTGVEQYF	3.883e-05	1	0	0	0	0	0	0	0	0	0	0	0	0	0	0	3.883e-05	0	0	0	0	0
CAISGHYEQYF	2.884e-05	1	0	0	0	0	0	0	0	2.884e-05	0	0	0	0	0	0	0	0	0	0	0	0
CAISGITSGGGTDTQYF	7.763e-05	3	0	2.48e-05	0	2.399e-05	0	0	0	2.884e-05	0	0	0	0	0	0	0	0	0	0	0	0
CAISGLDQETQYF	0.00087418	9	0.00038677	2.48e-05	0	0	0	2.892e-05	0	0	0	0	3.857e-05	6.52e-05	7.497e-05	0	0	7.248e-05	0	0	7.817e-05	0.00010429
CAISGLLAGPRPGELFF	7.248e-05	1	0	0	0	0	0	0	0	0	0	0	0	0	0	0	0	7.248e-05	0	0	0	0
CAISGLSGANVLTF	0.00013695	2	6.446e-05	0	0	0	0	0	0	0	0	0	0	0	0	0	0	7.248e-05	0	0	0	0
CAISGPDLSYEQYF	0.00057477	12	0	4.961e-05	3.629e-05	4.798e-05	2.26e-05	2.892e-05	5.662e-05	8.652e-05	3.451e-05	0	3.857e-05	0	0	4.282e-05	0	0	0	0	7.817e-05	5.215e-05
CAISGPNLSYEQYF	2.884e-05	1	0	0	0	0	0	0	0	2.884e-05	0	0	0	0	0	0	0	0	0	0	0	0
CAISGPNTGELFF	0.00273128	19	0.00019339	9.921e-05	0.00018145	0.00014395	0.00011301	8.676e-05	0.00016986	0.00011536	0.00010354	7.526e-05	0.00011571	0.00019559	7.497e-05	0.00021412	0.00023296	0.00014497	0.00015839	0	0.00015635	0.00015644
CAISGPNTRELFF	5.662e-05	1	0	0	0	0	0	0	5.662e-05	0	0	0	0	0	0	0	0	0	0	0	0	0
CAISGQDGYTF	0.00062735	12	0	2.48e-05	7.258e-05	2.399e-05	2.26e-05	2.892e-05	8.493e-05	5.768e-05	3.451e-05	0	7.714e-05	0	0	4.282e-05	0	0	7.92e-05	0	7.817e-05	0
CAISGQDRVGETQYF	3.629e-05	1	0	0	3.629e-05	0	0	0	0	0	0	0	0	0	0	0	0	0	0	0	0	0
CAISGQSSSYNEQFF	0.0009344	17	6.446e-05	2.48e-05	3.629e-05	4.798e-05	4.52e-05	2.892e-05	2.831e-05	2.884e-05	3.451e-05	3.763e-05	3.857e-05	0.00019559	0	4.282e-05	7.765e-05	7.248e-05	0	0	7.817e-05	5.215e-05
CAISGRGGTEAFF	0.00064922	11	6.446e-05	2.48e-05	0	4.798e-05	2.26e-05	5.784e-05	8.493e-05	2.884e-05	6.903e-05	0	3.857e-05	6.52e-05	0	0	0	0.00014497	0	0	0	0
CAISGRGGTEAFL	6.52e-05	1	0	0	0	0	0	0	0	0	0	0	0	6.52e-05	0	0	0	0	0	0	0	0
CAISGRGTTNTGELFF	0.00014145	5	0	0	0	2.399e-05	2.26e-05	2.892e-05	2.831e-05	0	0	3.763e-05	0	0	0	0	0	0	0	0	0	0
CAISGRLAGSTDTQYF	2.831e-05	1	0	0	0	0	0	0	2.831e-05	0	0	0	0	0	0	0	0	0	0	0	0	0
CAISGRLGDEAFF	0.00018889	5	0	4.961e-05	0	0	0	0	2.831e-05	0	3.451e-05	3.763e-05	0	0	0	0	3.883e-05	0	0	0	0	0
CAISGRRDSYEQYF	0.00092519	15	0	7.441e-05	3.629e-05	4.798e-05	6.781e-05	2.892e-05	5.662e-05	0	0.00010354	7.526e-05	3.857e-05	0	7.497e-05	0	3.883e-05	7.248e-05	7.92e-05	0	7.817e-05	5.215e-05
CAISGRRDSYGQYF	2.831e-05	1	0	0	0	0	0	0	2.831e-05	0	0	0	0	0	0	0	0	0	0	0	0	0
CAISGSGGTRETQYF	2.884e-05	1	0	0	0	0	0	0	0	2.884e-05	0	0	0	0	0	0	0	0	0	0	0	0
CAISGSGYPRDQPQHF	3.629e-05	1	0	0	3.629e-05	0	0	0	0	0	0	0	0	0	0	0	0	0	0	0	0	0
CAISGSIAGVNEQFF	0.00020269	2	0	0	0	0	0	0	0	2.884e-05	0	0	0	0	0	0	0	0	0	0.00017385	0	0
CAISGSKAGGSYEQYF	0.00075896	12	0	4.961e-05	7.258e-05	4.798e-05	6.781e-05	5.784e-05	2.831e-05	2.884e-05	0.00010354	3.763e-05	0	0	0	0	3.883e-05	0	0	0.00017385	0	5.215e-05
CAISGSLAGVNEQFF	0.00285991	19	0.00012892	9.921e-05	7.258e-05	0.00011996	0.00013561	0.00014459	0.00019817	8.652e-05	0.00010354	0.00018815	0.00030856	6.52e-05	0.0002249	0.00025695	0.00015531	7.248e-05	0.00031678	0	7.817e-05	0.00010429
CAISGSLAGVNEQFL	2.48e-05	1	0	2.48e-05	0	0	0	0	0	0	0	0	0	0	0	0	0	0	0	0	0	0
CAISGSLASGNTIYF	0.00047985	10	0	2.48e-05	0	2.399e-05	2.26e-05	2.892e-05	2.831e-05	2.884e-05	6.903e-05	0	0	0	0	4.282e-05	0	0	0.00015839	0	0	5.215e-05
CAISGSLDQPQHF	0.00065467	12	0	7.441e-05	3.629e-05	4.798e-05	9.041e-05	2.892e-05	2.831e-05	2.884e-05	3.451e-05	0.00011289	7.714e-05	0	0	4.282e-05	0	0	0	0	0	5.215e-05
CAISGSVGNTIYF	2.399e-05	1	0	0	0	2.399e-05	0	0	0	0	0	0	0	0	0	0	0	0	0	0	0	0
CAISGSWGAGELFF	2.26e-05	1	0	0	0	0	2.26e-05	0	0	0	0	0	0	0	0	0	0	0	0	0	0	0
CAISGTANYGYAF	2.399e-05	1	0	0	0	2.399e-05	0	0	0	0	0	0	0	0	0	0	0	0	0	0	0	0
CAISGTANYGYTF	0.00081424	11	0.00012892	2.48e-05	0	2.399e-05	0	0	2.831e-05	5.768e-05	3.451e-05	0	3.857e-05	0.0001304	0.00014994	0	0	0.00014497	0	0	0	5.215e-05
CAISGTGGYEQYF	0.00043473	9	0	4.961e-05	3.629e-05	4.798e-05	4.52e-05	5.784e-05	0	2.884e-05	0	3.763e-05	0	0	0	0	0	0	7.92e-05	0	0	5.215e-05
CAISGTGPDTEAFF	3.451e-05	1	0	0	0	0	0	0	0	0	3.451e-05	0	0	0	0	0	0	0	0	0	0	0
CAISGTGTSGYNEQFF	2.26e-05	1	0	0	0	0	2.26e-05	0	0	0	0	0	0	0	0	0	0	0	0	0	0	0
CAISGTSGIYEQYF	0.00282858	16	0	0.00017362	0.00021774	0.00014395	6.781e-05	0.00011567	8.493e-05	0.00017304	0.00010354	0.00022578	0.00015428	0	0	0.0001713	0.00011648	0	0.00023759	0.00034771	0.00039087	0.00010429
CAISGTSGIYEQYL	7.214e-05	2	0	0	0	0	0	0	0	0	3.451e-05	3.763e-05	0	0	0	0	0	0	0	0	0	0
CAISGTTQETQYF	0.00051398	13	0	4.961e-05	3.629e-05	2.399e-05	4.52e-05	2.892e-05	5.662e-05	2.884e-05	3.451e-05	3.763e-05	3.857e-05	0	0	4.282e-05	3.883e-05	0	0	0	0	5.215e-05
CAISGTTSGRGHEQFF	6.52e-05	1	0	0	0	0	0	0	0	0	0	0	0	6.52e-05	0	0	0	0	0	0	0	0
CAISGVGTVSPLHF	7.248e-05	1	0	0	0	0	0	0	0	0	0	0	0	0	0	0	0	7.248e-05	0	0	0	0
CAISGWRTDVNYGYTF	0.00020214	3	6.446e-05	0	0	0	0	0	0	0	0	0	0	6.52e-05	0	0	0	7.248e-05	0	0	0	0
CAISHGQPEAFF	3.451e-05	1	0	0	0	0	0	0	0	0	3.451e-05	0	0	0	0	0	0	0	0	0	0	0
CAISHPKVERYEQYF	0.00083161	13	0	7.441e-05	7.258e-05	4.798e-05	4.52e-05	5.784e-05	0.00011324	2.884e-05	6.903e-05	3.763e-05	0.00011571	0	0	0	3.883e-05	0	0	0	7.817e-05	5.215e-05
CAISHSKVERYEQYF	2.831e-05	1	0	0	0	0	0	0	2.831e-05	0	0	0	0	0	0	0	0	0	0	0	0	0
CAISHTSGGPDTQYF	2.892e-05	1	0	0	0	0	0	2.892e-05	0	0	0	0	0	0	0	0	0	0	0	0	0	0
CAISILGGELFF	0.00025376	7	0	2.48e-05	0	2.399e-05	4.52e-05	5.784e-05	0	2.884e-05	3.451e-05	0	3.857e-05	0	0	0	0	0	0	0	0	0
CAISIQGAQETQYF	0.00022961	8	0	2.48e-05	0	2.399e-05	2.26e-05	2.892e-05	2.831e-05	2.884e-05	3.451e-05	3.763e-05	0	0	0	0	0	0	0	0	0	0
CAISKEKTEAFF	7.92e-05	1	0	0	0	0	0	0	0	0	0	0	0	0	0	0	0	0	7.92e-05	0	0	0
CAISLAGGLADTQYF	0.00012132	4	0	2.48e-05	3.629e-05	0	2.26e-05	0	0	0	0	3.763e-05	0	0	0	0	0	0	0	0	0	0
CAISLAGGSGTQDYEQYF	7.92e-05	1	0	0	0	0	0	0	0	0	0	0	0	0	0	0	0	0	7.92e-05	0	0	0
CAISLAMAGGNEQFF	7.497e-05	1	0	0	0	0	0	0	0	0	0	0	0	0	7.497e-05	0	0	0	0	0	0	0
CAISLDPLQETQYF	5.723e-05	2	0	0	0	0	0	2.892e-05	2.831e-05	0	0	0	0	0	0	0	0	0	0	0	0	0
CAISLDRFTDTQYF	3.857e-05	1	0	0	0	0	0	0	0	0	0	0	3.857e-05	0	0	0	0	0	0	0	0	0
CAISLDSYYTF	0.00099778	11	0.00032231	4.961e-05	0	0	6.781e-05	2.892e-05	0.00011324	5.768e-05	3.451e-05	0	3.857e-05	6.52e-05	7.497e-05	0	0	0.00014497	0	0	0	0
CAISLEAANTEAFF	6.52e-05	1	0	0	0	0	0	0	0	0	0	0	0	6.52e-05	0	0	0	0	0	0	0	0
CAISLGGGGYGHTF	3.451e-05	1	0	0	0	0	0	0	0	0	3.451e-05	0	0	0	0	0	0	0	0	0	0	0
CAISLGGGGYGYTF	0.00277536	19	0.00012892	9.921e-05	0.00014516	7.197e-05	0.00013561	0.00011567	5.662e-05	8.652e-05	6.903e-05	0.00011289	7.714e-05	0.0001304	7.497e-05	0.0001713	0	0.00021745	0.00039598	0.00034771	0.00023452	0.00010429
CAISLGGPGGTDTQYF	0.00013048	3	0	0	0	2.399e-05	0	0	2.831e-05	0	0	0	0	0	0	0	0	0	0	0	7.817e-05	0
CAISLGGRANADTQYF	6.52e-05	1	0	0	0	0	0	0	0	0	0	0	0	6.52e-05	0	0	0	0	0	0	0	0
CAISLGQAGQPQHF	5.776e-05	2	0	0	0	0	0	2.892e-05	0	2.884e-05	0	0	0	0	0	0	0	0	0	0	0	0
CAISLGQRGRETQYF	6.446e-05	1	6.446e-05	0	0	0	0	0	0	0	0	0	0	0	0	0	0	0	0	0	0	0
CAISLLGLAGGSDTQYF	0.00017289	5	0	2.48e-05	0	0	2.26e-05	0	0	0	3.451e-05	0	0	0	0	0	3.883e-05	0	0	0	0	5.215e-05
CAISLNERYNEQFF	0.00013586	4	6.446e-05	2.48e-05	0	2.399e-05	2.26e-05	0	0	0	0	0	0	0	0	0	0	0	0	0	0	0
CAISLNIYEQYF	0.00026593	6	0	0	0	0	2.26e-05	0	2.831e-05	0	3.451e-05	0	0	6.52e-05	0	4.282e-05	0	7.248e-05	0	0	0	0
CAISLPEDSAGETDAQYF	2.48e-05	1	0	2.48e-05	0	0	0	0	0	0	0	0	0	0	0	0	0	0	0	0	0	0
CAISLPEDSAGETDTQYF	0.0006552	12	0.00012892	2.48e-05	3.629e-05	4.798e-05	2.26e-05	2.892e-05	5.662e-05	2.884e-05	3.451e-05	0	0	0.0001304	0	4.282e-05	0	7.248e-05	0	0	0	0
CAISLPTGHRDVWDNEQFF	0.00019247	4	0	0	0	2.399e-05	0	0	2.831e-05	0	0	0	0	6.52e-05	7.497e-05	0	0	0	0	0	0	0
CAISLQGGRTEAFF	7.497e-05	1	0	0	0	0	0	0	0	0	0	0	0	0	7.497e-05	0	0	0	0	0	0	0
CAISLRQAGQPQHF	2.892e-05	1	0	0	0	0	0	2.892e-05	0	0	0	0	0	0	0	0	0	0	0	0	0	0
CAISLRQDSYEQYF	0.00362314	20	0.00012892	0.00012401	0.00025403	0.00014395	0.00013561	0.00020243	8.493e-05	0.00011536	0.0002416	0.00018815	0.00023142	0.00026079	7.497e-05	0.00021412	0.00023296	0.00014497	0.00015839	0.00034771	0.00023452	0.00010429
CAISLRQDSYEQYL	2.831e-05	1	0	0	0	0	0	0	2.831e-05	0	0	0	0	0	0	0	0	0	0	0	0	0
CAISLRQGAIETQYF	0.00024035	6	0	0	3.629e-05	0	2.26e-05	2.892e-05	0	0	3.451e-05	0	0	0	0	0	3.883e-05	0	7.92e-05	0	0	0
CAISLRQGSYEQYF	3.451e-05	1	0	0	0	0	0	0	0	0	3.451e-05	0	0	0	0	0	0	0	0	0	0	0
CAISLRRVWGPYGYTF	0.00058382	11	6.446e-05	2.48e-05	0	0	4.52e-05	5.784e-05	5.662e-05	2.884e-05	0	3.763e-05	3.857e-05	0	0	0	0	7.248e-05	7.92e-05	0	7.817e-05	0
CAISLRTDSNQPQHF	6.446e-05	1	6.446e-05	0	0	0	0	0	0	0	0	0	0	0	0	0	0	0	0	0	0	0
CAISLSGDNQPQHF	0.00039304	6	6.446e-05	7.441e-05	0	0	2.26e-05	0	2.831e-05	0	0.00013806	0	0	6.52e-05	0	0	0	0	0	0	0	0
CAISLSTSENPYEQYF	3.763e-05	1	0	0	0	0	0	0	0	0	0	3.763e-05	0	0	0	0	0	0	0	0	0	0
CAISLTRTGATF	0.00010328	2	0	0	0	0	0	0	2.831e-05	0	0	0	0	0	7.497e-05	0	0	0	0	0	0	0
CAISLTSGRADGELFF	0.00027785	3	0	2.48e-05	0	0	0	0	0	0	0	0	0	0	0	0	0	0	7.92e-05	0.00017385	0	0
CAISLTSGSTDTQYF	0.00037158	6	6.446e-05	2.48e-05	0	0	0	0	0	0	3.451e-05	3.763e-05	0	6.52e-05	0	0	0	0.00014497	0	0	0	0
CAISLVSGNQPQHF	6.52e-05	1	0	0	0	0	0	0	0	0	0	0	0	6.52e-05	0	0	0	0	0	0	0	0
CAISMSTGDSEQFF	0.00066319	10	6.446e-05	0	3.629e-05	4.798e-05	2.26e-05	2.892e-05	0	2.884e-05	0.00010354	0	0	0	0.00014994	0.00012847	0	0	0	0	0	5.215e-05
CAISMTGLSGNTIYF	0.00054057	10	0	4.961e-05	3.629e-05	7.197e-05	4.52e-05	2.892e-05	5.662e-05	5.768e-05	0	0.00011289	3.857e-05	0	0	4.282e-05	0	0	0	0	0	0
CAISNRASTYEQYF	2.892e-05	1	0	0	0	0	0	2.892e-05	0	0	0	0	0	0	0	0	0	0	0	0	0	0
CAISNRGAYNEQFF	0.00021017	2	0	0	0	0	0	0	0	0	0	0	0	6.52e-05	0	0	0	0.00014497	0	0	0	0
CAISPDGYSNQPQHF	5.215e-05	1	0	0	0	0	0	0	0	0	0	0	0	0	0	0	0	0	0	0	0	5.215e-05
CAISPDLYTEAFF	9.971e-05	2	0	0	0	0	0	0	0	0	3.451e-05	0	0	6.52e-05	0	0	0	0	0	0	0	0
CAISPDSYEQYF	7.817e-05	1	0	0	0	0	0	0	0	0	0	0	0	0	0	0	0	0	0	0	7.817e-05	0
CAISPDSYYTF	6.52e-05	1	0	0	0	0	0	0	0	0	0	0	0	6.52e-05	0	0	0	0	0	0	0	0
CAISPERPEAFF	7.248e-05	1	0	0	0	0	0	0	0	0	0	0	0	0	0	0	0	7.248e-05	0	0	0	0
CAISPEVGYGYTF	5.215e-05	1	0	0	0	0	0	0	0	0	0	0	0	0	0	0	0	0	0	0	0	5.215e-05
CAISPGAGAATEAFF	7.248e-05	1	0	0	0	0	0	0	0	0	0	0	0	0	0	0	0	7.248e-05	0	0	0	0
CAISPGEGQGFKKLFF	0.00085196	9	0.00025785	2.48e-05	0	0	4.52e-05	0	0	0	6.903e-05	0	0	6.52e-05	0.00014994	4.282e-05	0	0.00014497	0	0	0	5.215e-05
CAISPGHPEAFF	3.883e-05	1	0	0	0	0	0	0	0	0	0	0	0	0	0	0	3.883e-05	0	0	0	0	0
CAISPGQGTDTQYF	5.215e-05	1	0	0	0	0	0	0	0	0	0	0	0	0	0	0	0	0	0	0	0	5.215e-05
CAISPGQNSNQPQHF	6.446e-05	1	6.446e-05	0	0	0	0	0	0	0	0	0	0	0	0	0	0	0	0	0	0	0
CAISPGQTFEAFF	0.00054378	11	0	2.48e-05	0	4.798e-05	4.52e-05	8.676e-05	2.831e-05	2.884e-05	3.451e-05	7.526e-05	7.714e-05	0	0	4.282e-05	0	0	0	0	0	5.215e-05
CAISPGRPEAFF	0.00054085	8	6.446e-05	2.48e-05	0	4.798e-05	0	0	8.493e-05	5.768e-05	0	0	3.857e-05	0	0.00014994	0	0	7.248e-05	0	0	0	0
CAISPISSSDEQFF	6.446e-05	1	6.446e-05	0	0	0	0	0	0	0	0	0	0	0	0	0	0	0	0	0	0	0
CAISPPGQGSTEAFF	0.00084815	15	6.446e-05	2.48e-05	3.629e-05	4.798e-05	2.26e-05	2.892e-05	5.662e-05	5.768e-05	6.903e-05	3.763e-05	0	6.52e-05	7.497e-05	0	3.883e-05	0.00014497	0	0	7.817e-05	0
CAISPPTSFINEQFF	7.497e-05	1	0	0	0	0	0	0	0	0	0	0	0	0	7.497e-05	0	0	0	0	0	0	0
CAISPPVRAHGYTF	0.00041188	8	0	2.48e-05	0	2.399e-05	2.26e-05	0	5.662e-05	0	0	3.763e-05	3.857e-05	0	0	0.00012847	0	0	7.92e-05	0	0	0
CAISPQGAYDEQYF	0.00089757	13	0	2.48e-05	0	4.798e-05	4.52e-05	2.892e-05	0.00011324	0	3.451e-05	3.763e-05	3.857e-05	0	0	4.282e-05	3.883e-05	0	0.00015839	0	0.00023452	5.215e-05
CAISPQGYNQPQHF	0.00010602	4	0	2.48e-05	0	2.399e-05	0	2.892e-05	2.831e-05	0	0	0	0	0	0	0	0	0	0	0	0	0
CAISPRGSGTEAFF	0.00015736	4	0	0	0	4.798e-05	0	2.892e-05	2.831e-05	0	0	0	0	0	0	0	0	0	0	0	0	5.215e-05
CAISPRGSGTEAFL	2.48e-05	1	0	2.48e-05	0	0	0	0	0	0	0	0	0	0	0	0	0	0	0	0	0	0
CAISPRQDSYEQYF	2.26e-05	1	0	0	0	0	2.26e-05	0	0	0	0	0	0	0	0	0	0	0	0	0	0	0
CAISPSGDNQPQHF	6.52e-05	1	0	0	0	0	0	0	0	0	0	0	0	6.52e-05	0	0	0	0	0	0	0	0
CAISPSGTAYNEQFF	0.00018032	4	0	4.961e-05	0	0	2.26e-05	2.892e-05	0	0	0	0	0	0	0	0	0	0	7.92e-05	0	0	0
CAISPSPLAGSYEQYF	2.884e-05	1	0	0	0	0	0	0	0	2.884e-05	0	0	0	0	0	0	0	0	0	0	0	0
CAISPSQGAGQPQHF	0.00083646	13	0	2.48e-05	0.00010887	7.197e-05	6.781e-05	2.892e-05	2.831e-05	2.884e-05	0	0.00011289	0.00011571	0	0	0	3.883e-05	0	7.92e-05	0	7.817e-05	5.215e-05
CAISPSTPQTIYEQYF	6.52e-05	1	0	0	0	0	0	0	0	0	0	0	0	6.52e-05	0	0	0	0	0	0	0	0
CAISPTGAGNTIYF	2.26e-05	1	0	0	0	0	2.26e-05	0	0	0	0	0	0	0	0	0	0	0	0	0	0	0
CAISQAAGRDGYTF	0.00015635	1	0	0	0	0	0	0	0	0	0	0	0	0	0	0	0	0	0	0	0.00015635	0
CAISQDLGPGTQYF	6.446e-05	1	6.446e-05	0	0	0	0	0	0	0	0	0	0	0	0	0	0	0	0	0	0	0
CAISQDPSSNEQFF	2.831e-05	1	0	0	0	0	0	0	2.831e-05	0	0	0	0	0	0	0	0	0	0	0	0	0
CAISQGANTGELFF	0.00022676	3	0	0	0	2.399e-05	0	2.892e-05	0	0	0	0	0	0	0	0	0	0	0	0.00017385	0	0
CAISQGGRGVGKAFF	6.52e-05	1	0	0	0	0	0	0	0	0	0	0	0	6.52e-05	0	0	0	0	0	0	0	0
CAISQGLEREQYF	0.00020032	4	0.00012892	2.48e-05	0	2.399e-05	2.26e-05	0	0	0	0	0	0	0	0	0	0	0	0	0	0	0
CAISQGPSAGEQYF	6.52e-05	1	0	0	0	0	0	0	0	0	0	0	0	6.52e-05	0	0	0	0	0	0	0	0
CAISQGYEQYF	0.001372	14	0	7.441e-05	0.00010887	7.197e-05	6.781e-05	2.892e-05	5.662e-05	5.768e-05	0.00010354	0	0	0	0	0.00012847	0.00011648	0	7.92e-05	0.00034771	7.817e-05	5.215e-05
CAISQQGTDTQYF	5.215e-05	1	0	0	0	0	0	0	0	0	0	0	0	0	0	0	0	0	0	0	0	5.215e-05
CAISQYRGYEQYF	0.00086299	14	6.446e-05	4.961e-05	0.00010887	4.798e-05	6.781e-05	2.892e-05	5.662e-05	0.00011536	3.451e-05	3.763e-05	3.857e-05	6.52e-05	7.497e-05	0	0	7.248e-05	0	0	0	0
CAISRAGGDSPLHF	0.00303038	15	0	0.00012401	0.00029032	0.00014395	0.00018082	0.00017351	0.00019817	5.768e-05	0.00020709	0.00011289	0.00046284	0	0	0.00025695	0.00027179	0	0.00023759	0	0.00015635	0.00015644
CAISRDLTVSYEQYF	2.48e-05	1	0	2.48e-05	0	0	0	0	0	0	0	0	0	0	0	0	0	0	0	0	0	0
CAISRDRDTNNEQFF	3.629e-05	1	0	0	3.629e-05	0	0	0	0	0	0	0	0	0	0	0	0	0	0	0	0	0
CAISRDSAYEQYF	7.248e-05	1	0	0	0	0	0	0	0	0	0	0	0	0	0	0	0	7.248e-05	0	0	0	0
CAISRGNQANTEAFF	2.48e-05	1	0	2.48e-05	0	0	0	0	0	0	0	0	0	0	0	0	0	0	0	0	0	0
CAISRLAEETQYF	0.00062893	10	0	2.48e-05	0.00010887	7.197e-05	4.52e-05	0	0	5.768e-05	3.451e-05	0	3.857e-05	0	0	0	3.883e-05	0	0	0	0.00015635	5.215e-05
CAISRSLAGVNEQFF	7.844e-05	2	0	4.961e-05	0	0	0	0	0	2.884e-05	0	0	0	0	0	0	0	0	0	0	0	0
CAISRTGGGDTEAFF	0.00111199	15	0.00012892	4.961e-05	3.629e-05	7.197e-05	2.26e-05	2.892e-05	5.662e-05	8.652e-05	3.451e-05	0.00011289	0	0.0001304	0.00014994	0	0	7.248e-05	0	0	7.817e-05	5.215e-05
CAISRTGGGDTESFF	7.248e-05	1	0	0	0	0	0	0	0	0	0	0	0	0	0	0	0	7.248e-05	0	0	0	0
CAISRTRGGDTEAFF	7.248e-05	1	0	0	0	0	0	0	0	0	0	0	0	0	0	0	0	7.248e-05	0	0	0	0
CAISRVEQGVPYEQYF	2.892e-05	1	0	0	0	0	0	2.892e-05	0	0	0	0	0	0	0	0	0	0	0	0	0	0
CAISSDFSNQPQHF	0.00029736	9	0	2.48e-05	0	4.798e-05	2.26e-05	2.892e-05	2.831e-05	2.884e-05	3.451e-05	0	3.857e-05	0	0	4.282e-05	0	0	0	0	0	0
CAISSEDRRYEQYF	0.00029999	5	0.00012892	2.48e-05	0	0	0	2.892e-05	0	0	0	0	0	6.52e-05	0	0	0	0	0	0	0	5.215e-05
CAISSGRTEAFF	0.00053651	11	0	2.48e-05	3.629e-05	4.798e-05	4.52e-05	2.892e-05	2.831e-05	5.768e-05	3.451e-05	3.763e-05	0	0	0	0	3.883e-05	0	0	0	0.00015635	0
CAISSMFYGTQYF	7.497e-05	1	0	0	0	0	0	0	0	0	0	0	0	0	7.497e-05	0	0	0	0	0	0	0
CAISSPQTQYF	0.00014994	1	0	0	0	0	0	0	0	0	0	0	0	0	0.00014994	0	0	0	0	0	0	0
CAISSRIAGGYNEQFF	7.497e-05	1	0	0	0	0	0	0	0	0	0	0	0	0	7.497e-05	0	0	0	0	0	0	0
CAISSSSQDGRPQHF	0.00038983	9	0	2.48e-05	3.629e-05	2.399e-05	4.52e-05	8.676e-05	5.662e-05	0	3.451e-05	0	0	0	0	4.282e-05	3.883e-05	0	0	0	0	0
CAISSTGFGNNEQFF	0.00053253	9	0.00012892	4.961e-05	0	2.399e-05	2.26e-05	2.892e-05	0	2.884e-05	3.451e-05	0	0	6.52e-05	0.00014994	0	0	0	0	0	0	0
CAISSTGFGNNERFF	7.497e-05	1	0	0	0	0	0	0	0	0	0	0	0	0	7.497e-05	0	0	0	0	0	0	0
CAISTAEIPYEQYF	6.52e-05	1	0	0	0	0	0	0	0	0	0	0	0	6.52e-05	0	0	0	0	0	0	0	0
CAISTAGGSSYEQYF	0.00186339	18	0.00019339	9.921e-05	7.258e-05	7.197e-05	9.041e-05	5.784e-05	2.831e-05	0.00011536	0.00013806	0	3.857e-05	0.00019559	7.497e-05	4.282e-05	3.883e-05	0.00014497	0	0.00017385	0.00023452	5.215e-05
CAISTAGGSSYERYF	2.26e-05	1	0	0	0	0	2.26e-05	0	0	0	0	0	0	0	0	0	0	0	0	0	0	0
CAISTAGIPCEQYF	7.497e-05	1	0	0	0	0	0	0	0	0	0	0	0	0	7.497e-05	0	0	0	0	0	0	0
CAISTAGIPYEQYF	0.00085971	12	6.446e-05	0	0	4.798e-05	4.52e-05	5.784e-05	0	2.884e-05	6.903e-05	3.763e-05	3.857e-05	0.00019559	0.00014994	0	0	7.248e-05	0	0	0	5.215e-05
CAISTARIPYEQYF	5.311e-05	2	0	2.48e-05	0	0	0	0	2.831e-05	0	0	0	0	0	0	0	0	0	0	0	0	0
CAISTDGHTDAFF	2.831e-05	1	0	0	0	0	0	0	2.831e-05	0	0	0	0	0	0	0	0	0	0	0	0	0
CAISTDGHTEAFF	0.0004593	9	0	7.441e-05	3.629e-05	2.399e-05	4.52e-05	8.676e-05	2.831e-05	5.768e-05	6.903e-05	3.763e-05	0	0	0	0	0	0	0	0	0	0
CAISTGDQPQHF	0.00056401	11	0	4.961e-05	3.629e-05	4.798e-05	4.52e-05	2.892e-05	0	2.884e-05	3.451e-05	3.763e-05	0	0.0001304	0	0	0	7.248e-05	0	0	0	5.215e-05
CAISTGDRAFF	0.00035179	7	0	2.48e-05	0.00010887	2.399e-05	2.26e-05	2.892e-05	8.493e-05	5.768e-05	0	0	0	0	0	0	0	0	0	0	0	0
CAISTGGNYGYTF	0.00098035	15	0	7.441e-05	3.629e-05	7.197e-05	4.52e-05	8.676e-05	5.662e-05	5.768e-05	6.903e-05	7.526e-05	7.714e-05	0	0	4.282e-05	7.765e-05	0	7.92e-05	0	7.817e-05	5.215e-05
CAISTGRRESNQPQHF	2.892e-05	1	0	0	0	0	0	2.892e-05	0	0	0	0	0	0	0	0	0	0	0	0	0	0
CAISTGTGRYGYTF	0.00025886	8	0	2.48e-05	0	2.399e-05	2.26e-05	2.892e-05	5.662e-05	2.884e-05	3.451e-05	0	3.857e-05	0	0	0	0	0	0	0	0	0
CAISTGVLAGVGETQYF	0.0004904	11	6.446e-05	4.961e-05	3.629e-05	4.798e-05	2.26e-05	2.892e-05	0	0	3.451e-05	0	3.857e-05	0	0	4.282e-05	0	7.248e-05	0	0	0	5.215e-05
CAISTTAPGGYTF	0.00043476	9	0	0	3.629e-05	2.399e-05	4.52e-05	2.892e-05	2.831e-05	2.884e-05	0	0.00011289	0	0	0	0	0	0	0	0	7.817e-05	5.215e-05
CAISTVGIPYEQYF	2.48e-05	1	0	2.48e-05	0	0	0	0	0	0	0	0	0	0	0	0	0	0	0	0	0	0
CAISTVVLAGVGETQYF	5.152e-05	2	0	0	0	0	2.26e-05	2.892e-05	0	0	0	0	0	0	0	0	0	0	0	0	0	0
CAISVATDNEQFF	0.00014689	4	0	0	0	0	2.26e-05	0	0	0	3.451e-05	3.763e-05	0	0	0	0	0	0	0	0	0	5.215e-05
CAISVATGNEQFF	2.884e-05	1	0	0	0	0	0	0	0	2.884e-05	0	0	0	0	0	0	0	0	0	0	0	0
CAISVDQNNQPQHF	0.00044319	11	0	4.961e-05	3.629e-05	4.798e-05	4.52e-05	2.892e-05	2.831e-05	0	3.451e-05	0	3.857e-05	0	0	4.282e-05	3.883e-05	0	0	0	0	5.215e-05
CAISVEGLEAFF	0.00587487	20	0.00019339	0.00022323	0.00039919	0.00023991	0.00024862	0.00023135	0.00022648	0.00043259	0.00034515	0.00041392	0.00030856	0.00026079	0.00014994	0.00025695	0.00034945	0.00028994	0.00015839	0.00052156	0.00046904	0.00015644
CAISVEGLEALF	7.248e-05	1	0	0	0	0	0	0	0	0	0	0	0	0	0	0	0	7.248e-05	0	0	0	0
CAISVEGQGSTEAFF	0.00038148	7	0	0	0	4.798e-05	4.52e-05	2.892e-05	0	2.884e-05	3.451e-05	3.763e-05	0	0	0	0	0	0	0.00015839	0	0	0
CAISVETLQETQYF	8.596e-05	3	0	0	0	0	2.26e-05	0	0	2.884e-05	3.451e-05	0	0	0	0	0	0	0	0	0	0	0
CAISVGAAGQGHNEQFF	0.00037994	5	6.446e-05	0	0	0	0	0	0	0	0	3.763e-05	0	0.0001304	7.497e-05	0	0	7.248e-05	0	0	0	0
CAISVGGAADFEAFF	3.883e-05	1	0	0	0	0	0	0	0	0	0	0	0	0	0	0	3.883e-05	0	0	0	0	0
CAISVGGANTEAFF	0.00034162	6	0	4.961e-05	3.629e-05	2.399e-05	0	0	0	0	3.451e-05	0	0	0	0	0	3.883e-05	0	0.00015839	0	0	0
CAISVGGTADFEAFF	0.00066402	10	0	0	0	2.399e-05	4.52e-05	5.784e-05	2.831e-05	8.652e-05	0	3.763e-05	0.00011571	0	0	4.282e-05	0	0	0	0.00017385	0	5.215e-05
CAISVGTSGYEQYF	0.0007625	14	0	2.48e-05	3.629e-05	4.798e-05	6.781e-05	5.784e-05	2.831e-05	5.768e-05	3.451e-05	0.00011289	3.857e-05	0	0	8.565e-05	3.883e-05	0	7.92e-05	0	0	5.215e-05
CAISVNGEDSPLHF	0.0145632	20	0.00012892	0.00064487	0.00112498	0.00064776	0.00058765	0.00075188	0.00073606	0.00054795	0.0009319	0.00079022	0.0016585	6.52e-05	0.00014994	0.00128474	0.00135896	0.00014497	0.00087115	0.00052156	0.00093809	0.0006779
CAISVNGEDSPLHL	2.884e-05	1	0	0	0	0	0	0	0	2.884e-05	0	0	0	0	0	0	0	0	0	0	0	0
CAISVNGGDSPLHF	6.52e-05	1	0	0	0	0	0	0	0	0	0	0	0	6.52e-05	0	0	0	0	0	0	0	0
CAISVNLGGATYNEQFF	2.884e-05	1	0	0	0	0	0	0	0	2.884e-05	0	0	0	0	0	0	0	0	0	0	0	0
CAISVPQGGTYEQYF	3.857e-05	1	0	0	0	0	0	0	0	0	0	0	3.857e-05	0	0	0	0	0	0	0	0	0
CAISVQEAGGLADTQYF	4.74e-05	2	0	2.48e-05	0	0	2.26e-05	0	0	0	0	0	0	0	0	0	0	0	0	0	0	0
CAISVQGNTEAFF	0.00046902	7	0	2.48e-05	0	0	0	0	8.493e-05	2.884e-05	0	0	0	6.52e-05	0.00014994	4.282e-05	0	7.248e-05	0	0	0	0
CAISVQGVEQYF	2.399e-05	1	0	0	0	2.399e-05	0	0	0	0	0	0	0	0	0	0	0	0	0	0	0	0
CAISVRDSAYGYTF	0.00017765	3	0	0	0	0	0	0	5.662e-05	8.652e-05	3.451e-05	0	0	0	0	0	0	0	0	0	0	0
CAISVRDTIYF	0.00069529	11	0	7.441e-05	0	4.798e-05	6.781e-05	5.784e-05	5.662e-05	2.884e-05	3.451e-05	0	3.857e-05	0	0	0	0	0	0.00015839	0	7.817e-05	5.215e-05
CAISVSKNEKLFF	0.00062773	12	0	4.961e-05	3.629e-05	2.399e-05	4.52e-05	2.892e-05	0	2.884e-05	3.451e-05	3.763e-05	3.857e-05	0	0	0	0	0	0	0.00017385	7.817e-05	5.215e-05
CAISVSKNERLFF	2.48e-05	1	0	2.48e-05	0	0	0	0	0	0	0	0	0	0	0	0	0	0	0	0	0	0
CAISVSYSGANVLTF	0.00078968	13	0.00012892	2.48e-05	3.629e-05	2.399e-05	4.52e-05	2.892e-05	0.00016986	2.884e-05	0	3.763e-05	3.857e-05	0	7.497e-05	0	0	7.248e-05	7.92e-05	0	0	0
CAISVWGGQGDFNEQFF	6.903e-05	1	0	0	0	0	0	0	0	0	6.903e-05	0	0	0	0	0	0	0	0	0	0	0
CAISWDRDTNNEQFF	0.00042212	11	0	2.48e-05	3.629e-05	2.399e-05	4.52e-05	5.784e-05	2.831e-05	0	3.451e-05	3.763e-05	3.857e-05	0	0	4.282e-05	0	0	0	0	0	5.215e-05
CAISWDRNTNNEQFF	5.215e-05	1	0	0	0	0	0	0	0	0	0	0	0	0	0	0	0	0	0	0	0	5.215e-05
CAISWTPGSTDTQYF	2.399e-05	1	0	0	0	2.399e-05	0	0	0	0	0	0	0	0	0	0	0	0	0	0	0	0
CAISYAPPGTSLYGEQFF	6.52e-05	1	0	0	0	0	0	0	0	0	0	0	0	6.52e-05	0	0	0	0	0	0	0	0
CAISYDRGEAFF	2.48e-05	1	0	2.48e-05	0	0	0	0	0	0	0	0	0	0	0	0	0	0	0	0	0	0
CAISYGNTIYF	3.451e-05	1	0	0	0	0	0	0	0	0	3.451e-05	0	0	0	0	0	0	0	0	0	0	0
CAISYKEDYGYTF	0.00038196	9	0	2.48e-05	0	4.798e-05	4.52e-05	2.892e-05	2.831e-05	8.652e-05	0	0	3.857e-05	0	0	4.282e-05	3.883e-05	0	0	0	0	0
CAISYQHYEQYF	6.52e-05	1	0	0	0	0	0	0	0	0	0	0	0	6.52e-05	0	0	0	0	0	0	0	0
CAISYQWDSSYNEQFF	2.48e-05	1	0	2.48e-05	0	0	0	0	0	0	0	0	0	0	0	0	0	0	0	0	0	0
CAISYSRGTDTQYF	0.00038073	9	0	2.48e-05	3.629e-05	4.798e-05	2.26e-05	2.892e-05	2.831e-05	2.884e-05	3.451e-05	0	0	0	0	0.00012847	0	0	0	0	0	0
CAISYTSGGPDTQYF	0.00048227	10	0	4.961e-05	3.629e-05	4.798e-05	4.52e-05	0	5.662e-05	5.768e-05	3.451e-05	3.763e-05	3.857e-05	0	0	0	0	0	0	0	7.817e-05	0
CAISYTSGGPDTQYS	5.215e-05	1	0	0	0	0	0	0	0	0	0	0	0	0	0	0	0	0	0	0	0	5.215e-05
CAISYVGGYTF	3.857e-05	1	0	0	0	0	0	0	0	0	0	0	3.857e-05	0	0	0	0	0	0	0	0	0
CAITAGLGNTIYF	0.00036432	4	0	0	0	2.399e-05	0	0	0	5.768e-05	0	0	0	6.52e-05	0	0	0	0.00021745	0	0	0	0
CAITAGSYEQYF	2.884e-05	1	0	0	0	0	0	0	0	2.884e-05	0	0	0	0	0	0	0	0	0	0	0	0
CAITEGHNNSPLHF	0.00059562	12	6.446e-05	2.48e-05	0	2.399e-05	4.52e-05	8.676e-05	2.831e-05	2.884e-05	3.451e-05	3.763e-05	3.857e-05	0.0001304	0	0	0	0	0	0	0	5.215e-05
CAITGTGNTGELFF	0.00031406	6	0	0	3.629e-05	2.399e-05	0	2.892e-05	0	2.884e-05	0	3.763e-05	0	0	0	0	0	0	0.00015839	0	0	0
CAITHLTSGGAHGELFF	7.497e-05	1	0	0	0	0	0	0	0	0	0	0	0	0	7.497e-05	0	0	0	0	0	0	0
CAITKDRGSYNEQFF	0.0009281	13	0.00012892	2.48e-05	3.629e-05	0	2.26e-05	2.892e-05	8.493e-05	2.884e-05	0	0	0	6.52e-05	0	4.282e-05	3.883e-05	0.00021745	0	0	0.00015635	5.215e-05
CAITKSGGEDEQYF	2.884e-05	1	0	0	0	0	0	0	0	2.884e-05	0	0	0	0	0	0	0	0	0	0	0	0
CAITLGQGNYEQYF	3.451e-05	1	0	0	0	0	0	0	0	0	3.451e-05	0	0	0	0	0	0	0	0	0	0	0
CAITNSNQPQHF	2.26e-05	1	0	0	0	0	2.26e-05	0	0	0	0	0	0	0	0	0	0	0	0	0	0	0
CAITPDYTGGNEQFF	0.00015448	5	0	0	0	2.399e-05	0	0	2.831e-05	2.884e-05	3.451e-05	0	0	0	0	0	3.883e-05	0	0	0	0	0
CAITPGLVAEQYF	0.00060923	12	6.446e-05	2.48e-05	0	2.399e-05	2.26e-05	0	2.831e-05	2.884e-05	0	3.763e-05	0	6.52e-05	0.00014994	0	3.883e-05	7.248e-05	0	0	0	5.215e-05
CAITPGQGNYDQYF	2.399e-05	1	0	0	0	2.399e-05	0	0	0	0	0	0	0	0	0	0	0	0	0	0	0	0
CAITPGQGNYEQYF	0.00075075	7	0.00025785	2.48e-05	0	0	0	0	0	0	0	0	3.857e-05	0.0001304	7.497e-05	0	0	0.00014497	7.92e-05	0	0	0
CAITPQGEDGYTF	0.00384792	19	0.00038677	0.00012401	0.00014516	0.00014395	0.00015821	8.676e-05	0.00025479	0.00023071	0.00013806	0.00018815	0.00019285	0.0001304	0.00014994	0.00025695	0.00034945	0.00036242	0.00015839	0	0.00023452	0.00015644
CAITRPGLVADTQYF	6.343e-05	2	0	0	0	0	0	2.892e-05	0	0	3.451e-05	0	0	0	0	0	0	0	0	0	0	0
CAITSGEGSHEQFF	5.215e-05	1	0	0	0	0	0	0	0	0	0	0	0	0	0	0	0	0	0	0	0	5.215e-05
CAITSGGALSYEQYF	0.00054894	9	0	2.48e-05	0	4.798e-05	4.52e-05	0	5.662e-05	2.884e-05	3.451e-05	3.763e-05	0	0	0	0	3.883e-05	0	0	0	0.00023452	0
CAITSGQGNYEQYF	0.00010425	3	0	0	0	0	2.26e-05	0	0	0	0	0	0	0	0	4.282e-05	3.883e-05	0	0	0	0	0
CAITSGTDLNTEAFF	0.00084981	15	6.446e-05	4.961e-05	3.629e-05	2.399e-05	4.52e-05	2.892e-05	2.831e-05	2.884e-05	6.903e-05	3.763e-05	3.857e-05	0	7.497e-05	0	7.765e-05	7.248e-05	0	0.00017385	0	0
CAITSGTGGNTIYF	0.0004265	7	0	0	3.629e-05	0	2.26e-05	2.892e-05	0	0	3.451e-05	0	0	0	0	0	0	0	0	0.00017385	7.817e-05	5.215e-05
CAITSSYNEQFF	0.0012274	13	0	4.961e-05	0.00021774	2.399e-05	9.041e-05	5.784e-05	2.831e-05	0.00011536	3.451e-05	3.763e-05	0.00019285	0	0	0	0.00011648	0	0.00015839	0	0	0.00010429
CAITTGSYEQYF	0.00091142	13	0	7.441e-05	0	2.399e-05	9.041e-05	2.892e-05	2.831e-05	5.768e-05	3.451e-05	0.00011289	7.714e-05	0	0	4.282e-05	7.765e-05	0	0.00015839	0	0	0.00010429
CAITVPGANVLTF	0.00047017	10	0	2.48e-05	3.629e-05	4.798e-05	4.52e-05	2.892e-05	0	0	0	7.526e-05	3.857e-05	0	0	4.282e-05	0	0	0	0	7.817e-05	5.215e-05
CAITVPGANVRTF	2.884e-05	1	0	0	0	0	0	0	0	2.884e-05	0	0	0	0	0	0	0	0	0	0	0	0
CAIWGTNYGYIF	2.831e-05	1	0	0	0	0	0	0	2.831e-05	0	0	0	0	0	0	0	0	0	0	0	0	0
CAIWGTNYGYTF	0.0004107	10	0	2.48e-05	0	4.798e-05	2.26e-05	2.892e-05	2.831e-05	0	3.451e-05	3.763e-05	0	0	0	4.282e-05	3.883e-05	0	0	0	0	0.00010429
CAIWGTNYGYTL	2.892e-05	1	0	0	0	0	0	2.892e-05	0	0	0	0	0	0	0	0	0	0	0	0	0	0
CAIYGGYSLYGYTF	7.497e-05	1	0	0	0	0	0	0	0	0	0	0	0	0	7.497e-05	0	0	0	0	0	0	0
CAIYPGKLFF	0.00017385	1	0	0	0	0	0	0	0	0	0	0	0	0	0	0	0	0	0	0.00017385	0	0
CAIYRGAWGETQYF	0.0005793	7	0	0	0	0	0	2.892e-05	2.831e-05	5.768e-05	0	0	0	6.52e-05	0.00014994	0	0	0.00014497	0	0	0	0.00010429
CAKGTGNGYTF	2.892e-05	1	0	0	0	0	0	2.892e-05	0	0	0	0	0	0	0	0	0	0	0	0	0	0
CAKSGCPGRNEQFF	7.92e-05	1	0	0	0	0	0	0	0	0	0	0	0	0	0	0	0	0	7.92e-05	0	0	0
CAKTGKTEAFF	0.00103711	14	0	0.00012401	7.258e-05	9.596e-05	6.781e-05	8.676e-05	8.493e-05	2.884e-05	6.903e-05	7.526e-05	7.714e-05	0	0	8.565e-05	3.883e-05	0	0	0	7.817e-05	5.215e-05
CALALGGVGQPQHF	0.00014994	1	0	0	0	0	0	0	0	0	0	0	0	0	0.00014994	0	0	0	0	0	0	0
CALARGSWDGAFF	0.00115913	14	0	4.961e-05	7.258e-05	7.197e-05	6.781e-05	5.784e-05	0	8.652e-05	3.451e-05	3.763e-05	7.714e-05	0	0	8.565e-05	3.883e-05	0	7.92e-05	0.00034771	0	5.215e-05
CALARGSWGGAFF	3.629e-05	1	0	0	3.629e-05	0	0	0	0	0	0	0	0	0	0	0	0	0	0	0	0	0
CALDAPRETQYF	2.884e-05	1	0	0	0	0	0	0	0	2.884e-05	0	0	0	0	0	0	0	0	0	0	0	0
CALDRVNTGELFF	0.00050882	10	0	4.961e-05	3.629e-05	2.399e-05	6.781e-05	8.676e-05	0	8.652e-05	0	3.763e-05	3.857e-05	0	0	4.282e-05	3.883e-05	0	0	0	0	0
CALFLWREYHEQYF	6.52e-05	1	0	0	0	0	0	0	0	0	0	0	0	6.52e-05	0	0	0	0	0	0	0	0
CALGGAVSYEQYF	7.497e-05	1	0	0	0	0	0	0	0	0	0	0	0	0	7.497e-05	0	0	0	0	0	0	0
CALGLRLLNTGELFF	3.629e-05	1	0	0	3.629e-05	0	0	0	0	0	0	0	0	0	0	0	0	0	0	0	0	0
CALGPRLLDTGELFF	6.655e-05	2	0	0	0	0	0	2.892e-05	0	0	0	3.763e-05	0	0	0	0	0	0	0	0	0	0
CALGPRLLNTGELFF	0.00079566	14	0	4.961e-05	0.00010887	7.197e-05	4.52e-05	2.892e-05	2.831e-05	5.768e-05	3.451e-05	3.763e-05	7.714e-05	0	0	8.565e-05	3.883e-05	0	7.92e-05	0	0	5.215e-05
CALGQGGTDTQYF	2.884e-05	1	0	0	0	0	0	0	0	2.884e-05	0	0	0	0	0	0	0	0	0	0	0	0
CALGRIHYGYTF	0.00027515	7	0	0	0	2.399e-05	4.52e-05	5.784e-05	0	2.884e-05	0	3.763e-05	0	0	0	4.282e-05	3.883e-05	0	0	0	0	0
CALGVTDTQYF	2.26e-05	1	0	0	0	0	2.26e-05	0	0	0	0	0	0	0	0	0	0	0	0	0	0	0
CALLTGTGGRDPPLHF	2.892e-05	1	0	0	0	0	0	2.892e-05	0	0	0	0	0	0	0	0	0	0	0	0	0	0
CALLTGTGGRDSPLHF	0.00136738	14	0	9.921e-05	7.258e-05	2.399e-05	4.52e-05	0.00014459	8.493e-05	8.652e-05	6.903e-05	7.526e-05	0.00011571	0	0	8.565e-05	3.883e-05	0	0	0.00034771	7.817e-05	0
CALLTGTGGRDSPLYF	5.215e-05	1	0	0	0	0	0	0	0	0	0	0	0	0	0	0	0	0	0	0	0	5.215e-05
CALRLFNSYEQYF	5.364e-05	2	0	2.48e-05	0	0	0	0	0	2.884e-05	0	0	0	0	0	0	0	0	0	0	0	0
CALSETGNSPLHF	2.26e-05	1	0	0	0	0	2.26e-05	0	0	0	0	0	0	0	0	0	0	0	0	0	0	0
CALSPGQGFTEAFF	0.0003324	9	0	2.48e-05	0	4.798e-05	4.52e-05	2.892e-05	2.831e-05	2.884e-05	0	3.763e-05	3.857e-05	0	0	0	0	0	0	0	0	5.215e-05
CALSVKRADTQYF	0.00023448	6	0	2.48e-05	3.629e-05	2.399e-05	0	2.892e-05	0	0	0	0	0	0	0	4.282e-05	7.765e-05	0	0	0	0	0
CAMKGGAQHGYTF	0.00088806	15	6.446e-05	4.961e-05	0	2.399e-05	2.26e-05	5.784e-05	5.662e-05	2.884e-05	0	3.763e-05	3.857e-05	0	0.00014994	4.282e-05	3.883e-05	0.00014497	7.92e-05	0	0	5.215e-05
CAMKQGNYGYTF	6.446e-05	1	6.446e-05	0	0	0	0	0	0	0	0	0	0	0	0	0	0	0	0	0	0	0
CANAGTGIIGYTF	0.00014513	3	0	0	0	0	0	0	2.831e-05	0	0	3.763e-05	0	0	0	0	0	0	7.92e-05	0	0	0
CANAGTGIMGYTF	3.451e-05	1	0	0	0	0	0	0	0	0	3.451e-05	0	0	0	0	0	0	0	0	0	0	0
CANDQGGYYNSPLHF	2.884e-05	1	0	0	0	0	0	0	0	2.884e-05	0	0	0	0	0	0	0	0	0	0	0	0
CANETSGRFIRRYNEQFF	0.00038729	9	0	2.48e-05	3.629e-05	2.399e-05	2.26e-05	0	0	0	3.451e-05	3.763e-05	7.714e-05	0	0	0	0	0	0	0	7.817e-05	5.215e-05
CANFVSDEQYF	6.283e-05	2	0	0	0	0	0	0	2.831e-05	0	3.451e-05	0	0	0	0	0	0	0	0	0	0	0
CANGGTSGRARLITDTQYF	2.831e-05	1	0	0	0	0	0	0	2.831e-05	0	0	0	0	0	0	0	0	0	0	0	0	0
CANGRDTEAFF	0.00017453	3	0	4.961e-05	0	0	9.041e-05	0	0	0	3.451e-05	0	0	0	0	0	0	0	0	0	0	0
CANIPADSKNIQYF	3.451e-05	1	0	0	0	0	0	0	0	0	3.451e-05	0	0	0	0	0	0	0	0	0	0	0
CANKAGGGQKTFF	2.892e-05	1	0	0	0	0	0	2.892e-05	0	0	0	0	0	0	0	0	0	0	0	0	0	0
CANLAGGPSGTQYF	0.00020828	5	0	2.48e-05	0	4.798e-05	0	0	0	2.884e-05	6.903e-05	3.763e-05	0	0	0	0	0	0	0	0	0	0
CANMDSQETQYF	0.00071925	13	0.00012892	2.48e-05	3.629e-05	2.399e-05	4.52e-05	2.892e-05	8.493e-05	0	0	0	3.857e-05	6.52e-05	7.497e-05	4.282e-05	0	7.248e-05	0	0	0	5.215e-05
CANMGSQETQYF	2.831e-05	1	0	0	0	0	0	0	2.831e-05	0	0	0	0	0	0	0	0	0	0	0	0	0
CANNTLNSYNEQFF	6.52e-05	1	0	0	0	0	0	0	0	0	0	0	0	6.52e-05	0	0	0	0	0	0	0	0
CANPAEGGDTDTQYF	3.451e-05	1	0	0	0	0	0	0	0	0	3.451e-05	0	0	0	0	0	0	0	0	0	0	0
CANPPRENYGYTF	2.26e-05	1	0	0	0	0	2.26e-05	0	0	0	0	0	0	0	0	0	0	0	0	0	0	0
CANPRGDTDTQYF	6.52e-05	1	0	0	0	0	0	0	0	0	0	0	0	6.52e-05	0	0	0	0	0	0	0	0
CANPYQGDYGYTF	0.00013695	2	6.446e-05	0	0	0	0	0	0	0	0	0	0	0	0	0	0	7.248e-05	0	0	0	0
CANQGGAKRNSPLHF	0.00138819	15	0	7.441e-05	0.00010887	7.197e-05	6.781e-05	8.676e-05	0.00011324	2.884e-05	0.00017257	7.526e-05	7.714e-05	0	0	0.00012847	7.765e-05	0	7.92e-05	0.00017385	0	5.215e-05
CANQGRNPEKLFF	9.509e-05	2	0	0	0	0	2.26e-05	0	0	0	0	0	0	0	0	0	0	7.248e-05	0	0	0	0
CANQQSSGNTIYF	2.48e-05	1	0	2.48e-05	0	0	0	0	0	0	0	0	0	0	0	0	0	0	0	0	0	0
CANRARQGSAEQYF	3.451e-05	1	0	0	0	0	0	0	0	0	3.451e-05	0	0	0	0	0	0	0	0	0	0	0
CANRDPQGLGETQYF	2.884e-05	1	0	0	0	0	0	0	0	2.884e-05	0	0	0	0	0	0	0	0	0	0	0	0
CANRGGAETQYF	5.768e-05	1	0	0	0	0	0	0	0	5.768e-05	0	0	0	0	0	0	0	0	0	0	0	0
CANRGGSGGLCTDTQYF	0.00050785	11	0	2.48e-05	0	2.399e-05	2.26e-05	2.892e-05	2.831e-05	8.652e-05	3.451e-05	0	0	6.52e-05	7.497e-05	0	3.883e-05	0	7.92e-05	0	0	0
CANRGLAGGIYNEQFF	7.497e-05	1	0	0	0	0	0	0	0	0	0	0	0	0	7.497e-05	0	0	0	0	0	0	0
CANRGNVPLHF	2.48e-05	1	0	2.48e-05	0	0	0	0	0	0	0	0	0	0	0	0	0	0	0	0	0	0
CANRHLTGELFF	6.446e-05	1	6.446e-05	0	0	0	0	0	0	0	0	0	0	0	0	0	0	0	0	0	0	0
CANRKGIENNEQFF	0.00027794	7	0	2.48e-05	7.258e-05	2.399e-05	2.26e-05	0	5.662e-05	0	3.451e-05	0	0	0	0	4.282e-05	0	0	0	0	0	0
CANRLAAVNYGYTF	9.734e-05	2	0	0	0	0	0	0	2.831e-05	0	6.903e-05	0	0	0	0	0	0	0	0	0	0	0
CANRPPSGRPYEQYF	6.446e-05	1	6.446e-05	0	0	0	0	0	0	0	0	0	0	0	0	0	0	0	0	0	0	0
CANRQETQYF	0.00018414	6	0	2.48e-05	3.629e-05	2.399e-05	2.26e-05	0	0	0	0	3.763e-05	0	0	0	0	3.883e-05	0	0	0	0	0
CANRSGQYDQPQHF	3.629e-05	1	0	0	3.629e-05	0	0	0	0	0	0	0	0	0	0	0	0	0	0	0	0	0
CANRTDSDKNTEAFF	3.451e-05	1	0	0	0	0	0	0	0	0	3.451e-05	0	0	0	0	0	0	0	0	0	0	0
CANRTSGSSYNEQFF	2.48e-05	1	0	2.48e-05	0	0	0	0	0	0	0	0	0	0	0	0	0	0	0	0	0	0
CANSDARTITSNVLTF	2.48e-05	1	0	2.48e-05	0	0	0	0	0	0	0	0	0	0	0	0	0	0	0	0	0	0
CANSDGTGVYNEQFF	2.399e-05	1	0	0	0	2.399e-05	0	0	0	0	0	0	0	0	0	0	0	0	0	0	0	0
CANSDSSGGANEQFF	2.399e-05	1	0	0	0	2.399e-05	0	0	0	0	0	0	0	0	0	0	0	0	0	0	0	0
CANSDTSGGADTQYF	2.399e-05	1	0	0	0	2.399e-05	0	0	0	0	0	0	0	0	0	0	0	0	0	0	0	0
CANSDTTGTSGANVLTF	0.00017385	1	0	0	0	0	0	0	0	0	0	0	0	0	0	0	0	0	0	0.00017385	0	0
CANSEANVGFF	3.451e-05	1	0	0	0	0	0	0	0	0	3.451e-05	0	0	0	0	0	0	0	0	0	0	0
CANSEARLAGAQYF	3.451e-05	1	0	0	0	0	0	0	0	0	3.451e-05	0	0	0	0	0	0	0	0	0	0	0
CANSEPHSNQPQHF	0.00060697	10	0	4.961e-05	3.629e-05	0	4.52e-05	2.892e-05	5.662e-05	5.768e-05	6.903e-05	3.763e-05	0	0	0	0	0	0	0	0.00017385	0	5.215e-05
CANSERTGYNEQFF	6.52e-05	1	0	0	0	0	0	0	0	0	0	0	0	6.52e-05	0	0	0	0	0	0	0	0
CANSESRAGSYEQYF	0.00017385	1	0	0	0	0	0	0	0	0	0	0	0	0	0	0	0	0	0	0.00017385	0	0
CANSETGGASYEQYF	2.26e-05	1	0	0	0	0	2.26e-05	0	0	0	0	0	0	0	0	0	0	0	0	0	0	0
CANSETGGNSYEQYF	2.48e-05	1	0	2.48e-05	0	0	0	0	0	0	0	0	0	0	0	0	0	0	0	0	0	0
CANSEVSGGTSSYNEQFF	3.629e-05	1	0	0	3.629e-05	0	0	0	0	0	0	0	0	0	0	0	0	0	0	0	0	0
CANSFDRRVTEAFF	0.00017385	1	0	0	0	0	0	0	0	0	0	0	0	0	0	0	0	0	0	0.00017385	0	0
CANSFFPQYEQYF	2.399e-05	1	0	0	0	2.399e-05	0	0	0	0	0	0	0	0	0	0	0	0	0	0	0	0
CANSFFSGANVLTF	2.48e-05	1	0	2.48e-05	0	0	0	0	0	0	0	0	0	0	0	0	0	0	0	0	0	0
CANSFGNREKLFF	6.52e-05	1	0	0	0	0	0	0	0	0	0	0	0	6.52e-05	0	0	0	0	0	0	0	0
CANSFGTNAYNEQFF	2.48e-05	1	0	2.48e-05	0	0	0	0	0	0	0	0	0	0	0	0	0	0	0	0	0	0
CANSFLDRVDGGYTF	2.831e-05	1	0	0	0	0	0	0	2.831e-05	0	0	0	0	0	0	0	0	0	0	0	0	0
CANSFLGGKGEQYF	0.000549	11	0	4.961e-05	7.258e-05	2.399e-05	4.52e-05	2.892e-05	0	2.884e-05	6.903e-05	7.526e-05	3.857e-05	0	0	0	3.883e-05	0	0	0	7.817e-05	0
CANSFLGRKGEQYF	6.775e-05	2	0	0	0	0	0	2.892e-05	0	0	0	0	0	0	0	0	3.883e-05	0	0	0	0	0
CANSFNGEQYF	2.892e-05	1	0	0	0	0	0	2.892e-05	0	0	0	0	0	0	0	0	0	0	0	0	0	0
CANSFPTGGTDTQYF	2.48e-05	1	0	2.48e-05	0	0	0	0	0	0	0	0	0	0	0	0	0	0	0	0	0	0
CANSFRGARNTIYF	2.831e-05	1	0	0	0	0	0	0	2.831e-05	0	0	0	0	0	0	0	0	0	0	0	0	0
CANSFRTEAFF	2.48e-05	1	0	2.48e-05	0	0	0	0	0	0	0	0	0	0	0	0	0	0	0	0	0	0
CANSFSGLVNTEAFF	6.647e-05	2	0	0	0	0	0	0	0	2.884e-05	0	3.763e-05	0	0	0	0	0	0	0	0	0	0
CANSFSLNTEAFF	2.884e-05	1	0	0	0	0	0	0	0	2.884e-05	0	0	0	0	0	0	0	0	0	0	0	0
CANSFVTPIKNTEAFF	6.446e-05	1	6.446e-05	0	0	0	0	0	0	0	0	0	0	0	0	0	0	0	0	0	0	0
CANSFYTQGQPQHF	3.883e-05	1	0	0	0	0	0	0	0	0	0	0	0	0	0	0	3.883e-05	0	0	0	0	0
CANSGKRTAYEAFF	2.884e-05	1	0	0	0	0	0	0	0	2.884e-05	0	0	0	0	0	0	0	0	0	0	0	0
CANSHGTGVTEAFF	2.831e-05	1	0	0	0	0	0	0	2.831e-05	0	0	0	0	0	0	0	0	0	0	0	0	0
CANSIEDRGADTQYF	3.629e-05	1	0	0	3.629e-05	0	0	0	0	0	0	0	0	0	0	0	0	0	0	0	0	0
CANSKHGLGDGYTF	2.831e-05	1	0	0	0	0	0	0	2.831e-05	0	0	0	0	0	0	0	0	0	0	0	0	0
CANSKRETTDTQYF	2.48e-05	1	0	2.48e-05	0	0	0	0	0	0	0	0	0	0	0	0	0	0	0	0	0	0
CANSLAGREGLRQAFF	2.48e-05	1	0	2.48e-05	0	0	0	0	0	0	0	0	0	0	0	0	0	0	0	0	0	0
CANSLARLAGGEQFF	3.451e-05	1	0	0	0	0	0	0	0	0	3.451e-05	0	0	0	0	0	0	0	0	0	0	0
CANSLASLADTQYF	2.26e-05	1	0	0	0	0	2.26e-05	0	0	0	0	0	0	0	0	0	0	0	0	0	0	0
CANSLDITGGSPLHF	2.884e-05	1	0	0	0	0	0	0	0	2.884e-05	0	0	0	0	0	0	0	0	0	0	0	0
CANSLDPQETQYF	2.884e-05	1	0	0	0	0	0	0	0	2.884e-05	0	0	0	0	0	0	0	0	0	0	0	0
CANSLDRFAQHF	2.399e-05	1	0	0	0	2.399e-05	0	0	0	0	0	0	0	0	0	0	0	0	0	0	0	0
CANSLDRGNTEAFF	3.451e-05	1	0	0	0	0	0	0	0	0	3.451e-05	0	0	0	0	0	0	0	0	0	0	0
CANSLDRIYPSTDTQYF	2.26e-05	1	0	0	0	0	2.26e-05	0	0	0	0	0	0	0	0	0	0	0	0	0	0	0
CANSLDRTGVQPQHF	2.399e-05	1	0	0	0	2.399e-05	0	0	0	0	0	0	0	0	0	0	0	0	0	0	0	0
CANSLDYSNQPQHF	7.248e-05	1	0	0	0	0	0	0	0	0	0	0	0	0	0	0	0	7.248e-05	0	0	0	0
CANSLEESQTPSHNEQFF	2.831e-05	1	0	0	0	0	0	0	2.831e-05	0	0	0	0	0	0	0	0	0	0	0	0	0
CANSLEGADTQYF	2.399e-05	1	0	0	0	2.399e-05	0	0	0	0	0	0	0	0	0	0	0	0	0	0	0	0
CANSLEGENGYTF	3.451e-05	1	0	0	0	0	0	0	0	0	3.451e-05	0	0	0	0	0	0	0	0	0	0	0
CANSLEGLAGLYEQYF	3.883e-05	1	0	0	0	0	0	0	0	0	0	0	0	0	0	0	3.883e-05	0	0	0	0	0
CANSLEGLSQETQYF	2.399e-05	1	0	0	0	2.399e-05	0	0	0	0	0	0	0	0	0	0	0	0	0	0	0	0
CANSLEITDTQYL	3.451e-05	1	0	0	0	0	0	0	0	0	3.451e-05	0	0	0	0	0	0	0	0	0	0	0
CANSLERNTEAFF	2.831e-05	1	0	0	0	0	0	0	2.831e-05	0	0	0	0	0	0	0	0	0	0	0	0	0
CANSLESYEQYF	2.399e-05	1	0	0	0	2.399e-05	0	0	0	0	0	0	0	0	0	0	0	0	0	0	0	0
CANSLEVGRGDGYTF	7.817e-05	1	0	0	0	0	0	0	0	0	0	0	0	0	0	0	0	0	0	0	7.817e-05	0
CANSLGDTLTQYF	2.892e-05	1	0	0	0	0	0	2.892e-05	0	0	0	0	0	0	0	0	0	0	0	0	0	0
CANSLGETQYF	6.52e-05	1	0	0	0	0	0	0	0	0	0	0	0	6.52e-05	0	0	0	0	0	0	0	0
CANSLGGTTEAFF	3.763e-05	1	0	0	0	0	0	0	0	0	0	3.763e-05	0	0	0	0	0	0	0	0	0	0
CANSLGPGGYQETQYF	6.52e-05	1	0	0	0	0	0	0	0	0	0	0	0	6.52e-05	0	0	0	0	0	0	0	0
CANSLGRAYEQYF	3.629e-05	1	0	0	3.629e-05	0	0	0	0	0	0	0	0	0	0	0	0	0	0	0	0	0
CANSLGRLYEQYF	6.52e-05	1	0	0	0	0	0	0	0	0	0	0	0	6.52e-05	0	0	0	0	0	0	0	0
CANSLGRQGGEKLFF	3.451e-05	1	0	0	0	0	0	0	0	0	3.451e-05	0	0	0	0	0	0	0	0	0	0	0
CANSLGSGTNTEAFF	6.521e-05	2	0	0	3.629e-05	0	0	2.892e-05	0	0	0	0	0	0	0	0	0	0	0	0	0	0
CANSLGTGISF	6.446e-05	1	6.446e-05	0	0	0	0	0	0	0	0	0	0	0	0	0	0	0	0	0	0	0
CANSLGTGSPYEQYF	7.248e-05	1	0	0	0	0	0	0	0	0	0	0	0	0	0	0	0	7.248e-05	0	0	0	0
CANSLGTGVGSDTQYF	7.248e-05	1	0	0	0	0	0	0	0	0	0	0	0	0	0	0	0	7.248e-05	0	0	0	0
CANSLGWTGTQSSYEQYF	2.399e-05	1	0	0	0	2.399e-05	0	0	0	0	0	0	0	0	0	0	0	0	0	0	0	0
CANSLGWYSGYTF	2.831e-05	1	0	0	0	0	0	0	2.831e-05	0	0	0	0	0	0	0	0	0	0	0	0	0
CANSLIPGIGQPQHF	2.892e-05	1	0	0	0	0	0	2.892e-05	0	0	0	0	0	0	0	0	0	0	0	0	0	0
CANSLITGGAYEQYF	3.857e-05	1	0	0	0	0	0	0	0	0	0	0	3.857e-05	0	0	0	0	0	0	0	0	0
CANSLITGGPYEQYF	7.817e-05	1	0	0	0	0	0	0	0	0	0	0	0	0	0	0	0	0	0	0	7.817e-05	0
CANSLKTGSYEQYF	6.446e-05	1	6.446e-05	0	0	0	0	0	0	0	0	0	0	0	0	0	0	0	0	0	0	0
CANSLLAGSYNEQFF	7.497e-05	1	0	0	0	0	0	0	0	0	0	0	0	0	7.497e-05	0	0	0	0	0	0	0
CANSLLGGSSYNSPLHF	3.763e-05	1	0	0	0	0	0	0	0	0	0	3.763e-05	0	0	0	0	0	0	0	0	0	0
CANSLRGGEKLFF	2.48e-05	1	0	2.48e-05	0	0	0	0	0	0	0	0	0	0	0	0	0	0	0	0	0	0
CANSLRGGTSPLHF	2.48e-05	1	0	2.48e-05	0	0	0	0	0	0	0	0	0	0	0	0	0	0	0	0	0	0
CANSLRGTEAFF	2.884e-05	1	0	0	0	0	0	0	0	2.884e-05	0	0	0	0	0	0	0	0	0	0	0	0
CANSLRLGWGGNQPQHF	7.497e-05	1	0	0	0	0	0	0	0	0	0	0	0	0	7.497e-05	0	0	0	0	0	0	0
CANSLRNFGYGYTF	0.00064669	11	0	4.961e-05	7.258e-05	4.798e-05	4.52e-05	2.892e-05	5.662e-05	0	0.00013806	0	3.857e-05	0	0	0	3.883e-05	0	0	0	7.817e-05	5.215e-05
CANSLSGGYNEQFF	3.451e-05	1	0	0	0	0	0	0	0	0	3.451e-05	0	0	0	0	0	0	0	0	0	0	0
CANSLSTSWGEQYF	2.26e-05	1	0	0	0	0	2.26e-05	0	0	0	0	0	0	0	0	0	0	0	0	0	0	0
CANSLTGRYEQYF	7.248e-05	1	0	0	0	0	0	0	0	0	0	0	0	0	0	0	0	7.248e-05	0	0	0	0
CANSLTPSFNEQFF	0.0001126	2	0	0	0	0	0	0	0	0	0	3.763e-05	0	0	7.497e-05	0	0	0	0	0	0	0
CANSLTQGSYEQYF	2.884e-05	1	0	0	0	0	0	0	0	2.884e-05	0	0	0	0	0	0	0	0	0	0	0	0
CANSLTRTEAFF	2.892e-05	1	0	0	0	0	0	2.892e-05	0	0	0	0	0	0	0	0	0	0	0	0	0	0
CANSLVADYEQYF	2.884e-05	1	0	0	0	0	0	0	0	2.884e-05	0	0	0	0	0	0	0	0	0	0	0	0
CANSLVGTGPTSEQYF	2.884e-05	1	0	0	0	0	0	0	0	2.884e-05	0	0	0	0	0	0	0	0	0	0	0	0
CANSLVGTHTGELFF	7.817e-05	1	0	0	0	0	0	0	0	0	0	0	0	0	0	0	0	0	0	0	7.817e-05	0
CANSLVRAGVHEQYF	2.831e-05	1	0	0	0	0	0	0	2.831e-05	0	0	0	0	0	0	0	0	0	0	0	0	0
CANSLWSRGLGEQYF	2.26e-05	1	0	0	0	0	2.26e-05	0	0	0	0	0	0	0	0	0	0	0	0	0	0	0
CANSLYLDRGAYNEQFF	2.26e-05	1	0	0	0	0	2.26e-05	0	0	0	0	0	0	0	0	0	0	0	0	0	0	0
CANSLYNEQFF	3.451e-05	1	0	0	0	0	0	0	0	0	3.451e-05	0	0	0	0	0	0	0	0	0	0	0
CANSMGTSGRSGDTQYF	3.451e-05	1	0	0	0	0	0	0	0	0	3.451e-05	0	0	0	0	0	0	0	0	0	0	0
CANSPARESPLHF	2.48e-05	1	0	2.48e-05	0	0	0	0	0	0	0	0	0	0	0	0	0	0	0	0	0	0
CANSPDGYSNQPQHF	2.399e-05	1	0	0	0	2.399e-05	0	0	0	0	0	0	0	0	0	0	0	0	0	0	0	0
CANSPDRAMSPLHF	2.48e-05	1	0	2.48e-05	0	0	0	0	0	0	0	0	0	0	0	0	0	0	0	0	0	0
CANSPDSYEQYF	9.166e-05	3	0	0	0	0	0	0	2.831e-05	2.884e-05	3.451e-05	0	0	0	0	0	0	0	0	0	0	0
CANSPEPGTGDYGYTF	2.399e-05	1	0	0	0	2.399e-05	0	0	0	0	0	0	0	0	0	0	0	0	0	0	0	0
CANSPFGGSGSYEQYF	3.857e-05	1	0	0	0	0	0	0	0	0	0	0	3.857e-05	0	0	0	0	0	0	0	0	0
CANSPFPGHEAFF	2.831e-05	1	0	0	0	0	0	0	2.831e-05	0	0	0	0	0	0	0	0	0	0	0	0	0
CANSPGGATGELFF	2.26e-05	1	0	0	0	0	2.26e-05	0	0	0	0	0	0	0	0	0	0	0	0	0	0	0
CANSPGQGRYEQYF	5.932e-05	2	0	2.48e-05	0	0	0	0	0	0	3.451e-05	0	0	0	0	0	0	0	0	0	0	0
CANSPGQTYEQYF	7.248e-05	1	0	0	0	0	0	0	0	0	0	0	0	0	0	0	0	7.248e-05	0	0	0	0
CANSPGTGTYEQYF	3.763e-05	1	0	0	0	0	0	0	0	0	0	3.763e-05	0	0	0	0	0	0	0	0	0	0
CANSPGTSPFNERFF	2.831e-05	1	0	0	0	0	0	0	2.831e-05	0	0	0	0	0	0	0	0	0	0	0	0	0
CANSPNTRGPSSGNTTYF	2.884e-05	1	0	0	0	0	0	0	0	2.884e-05	0	0	0	0	0	0	0	0	0	0	0	0
CANSPPDVQYGYTF	2.831e-05	1	0	0	0	0	0	0	2.831e-05	0	0	0	0	0	0	0	0	0	0	0	0	0
CANSPPSIGTTYGYTF	2.892e-05	1	0	0	0	0	0	2.892e-05	0	0	0	0	0	0	0	0	0	0	0	0	0	0
CANSPRENYGYTF	5.291e-05	2	0	0	0	2.399e-05	0	2.892e-05	0	0	0	0	0	0	0	0	0	0	0	0	0	0
CANSPRQGDVAGYGYTF	2.892e-05	1	0	0	0	0	0	2.892e-05	0	0	0	0	0	0	0	0	0	0	0	0	0	0
CANSPRTVNTEAFF	2.831e-05	1	0	0	0	0	0	0	2.831e-05	0	0	0	0	0	0	0	0	0	0	0	0	0
CANSPSDRGWSPLHF	6.52e-05	1	0	0	0	0	0	0	0	0	0	0	0	6.52e-05	0	0	0	0	0	0	0	0
CANSPSGQGFTEASF	3.629e-05	1	0	0	3.629e-05	0	0	0	0	0	0	0	0	0	0	0	0	0	0	0	0	0
CANSPSQTLTYEQYF	2.26e-05	1	0	0	0	0	2.26e-05	0	0	0	0	0	0	0	0	0	0	0	0	0	0	0
CANSPSSGAGANVLTF	3.451e-05	1	0	0	0	0	0	0	0	0	3.451e-05	0	0	0	0	0	0	0	0	0	0	0
CANSPTGQGNTEAFF	0.00074634	14	0	4.961e-05	3.629e-05	4.798e-05	4.52e-05	2.892e-05	5.662e-05	2.884e-05	6.903e-05	3.763e-05	3.857e-05	0	0	4.282e-05	3.883e-05	0	0	0.00017385	0	5.215e-05
CANSPTGTGIPGELFF	3.763e-05	1	0	0	0	0	0	0	0	0	0	3.763e-05	0	0	0	0	0	0	0	0	0	0
CANSPTGVQGYTF	7.497e-05	1	0	0	0	0	0	0	0	0	0	0	0	0	7.497e-05	0	0	0	0	0	0	0
CANSPTSTGGSTGELFF	3.763e-05	1	0	0	0	0	0	0	0	0	0	3.763e-05	0	0	0	0	0	0	0	0	0	0
CANSPTYYEQYF	7.248e-05	1	0	0	0	0	0	0	0	0	0	0	0	0	0	0	0	7.248e-05	0	0	0	0
CANSPVLITDTQYF	3.857e-05	1	0	0	0	0	0	0	0	0	0	0	3.857e-05	0	0	0	0	0	0	0	0	0
CANSQAAGRDGYTF	0.00013416	3	0	0	3.629e-05	0	0	0	0	2.884e-05	6.903e-05	0	0	0	0	0	0	0	0	0	0	0
CANSQDITGTTGYNEQFF	7.248e-05	1	0	0	0	0	0	0	0	0	0	0	0	0	0	0	0	7.248e-05	0	0	0	0
CANSQDLVEQYF	2.892e-05	1	0	0	0	0	0	2.892e-05	0	0	0	0	0	0	0	0	0	0	0	0	0	0
CANSQDQGNTEAFF	3.763e-05	1	0	0	0	0	0	0	0	0	0	3.763e-05	0	0	0	0	0	0	0	0	0	0
CANSQDRYEAFF	2.48e-05	1	0	2.48e-05	0	0	0	0	0	0	0	0	0	0	0	0	0	0	0	0	0	0
CANSQDSSGANVLTF	3.451e-05	1	0	0	0	0	0	0	0	0	3.451e-05	0	0	0	0	0	0	0	0	0	0	0
CANSQDWGQPQHF	6.446e-05	1	6.446e-05	0	0	0	0	0	0	0	0	0	0	0	0	0	0	0	0	0	0	0
CANSQEDRYTGELFF	2.26e-05	1	0	0	0	0	2.26e-05	0	0	0	0	0	0	0	0	0	0	0	0	0	0	0
CANSQGAGTGELFF	7.248e-05	1	0	0	0	0	0	0	0	0	0	0	0	0	0	0	0	7.248e-05	0	0	0	0
CANSQGGGQPQHF	3.763e-05	1	0	0	0	0	0	0	0	0	0	3.763e-05	0	0	0	0	0	0	0	0	0	0
CANSQGTVGREQFF	6.52e-05	1	0	0	0	0	0	0	0	0	0	0	0	6.52e-05	0	0	0	0	0	0	0	0
CANSQLPGEPEAFF	6.446e-05	1	6.446e-05	0	0	0	0	0	0	0	0	0	0	0	0	0	0	0	0	0	0	0
CANSQLVSSTGYEQYF	0.00015635	1	0	0	0	0	0	0	0	0	0	0	0	0	0	0	0	0	0	0	0.00015635	0
CANSQNIGDYGYTF	2.892e-05	1	0	0	0	0	0	2.892e-05	0	0	0	0	0	0	0	0	0	0	0	0	0	0
CANSQVAGGLDTQYF	2.48e-05	1	0	2.48e-05	0	0	0	0	0	0	0	0	0	0	0	0	0	0	0	0	0	0
CANSQVAGPQETQYF	2.831e-05	1	0	0	0	0	0	0	2.831e-05	0	0	0	0	0	0	0	0	0	0	0	0	0
CANSQVGSQETQYF	2.26e-05	1	0	0	0	0	2.26e-05	0	0	0	0	0	0	0	0	0	0	0	0	0	0	0
CANSQVKHRTNTEAFF	2.884e-05	1	0	0	0	0	0	0	0	2.884e-05	0	0	0	0	0	0	0	0	0	0	0	0
CANSQVPGVHEQYF	2.884e-05	1	0	0	0	0	0	0	0	2.884e-05	0	0	0	0	0	0	0	0	0	0	0	0
CANSQVSGANVLTF	2.399e-05	1	0	0	0	2.399e-05	0	0	0	0	0	0	0	0	0	0	0	0	0	0	0	0
CANSQVSGVHEQHF	3.857e-05	1	0	0	0	0	0	0	0	0	0	0	3.857e-05	0	0	0	0	0	0	0	0	0
CANSQVSGVHEQYF	0.00063831	9	0	7.441e-05	0.00018145	2.399e-05	4.52e-05	2.892e-05	0	2.884e-05	0	0	0	0	0	4.282e-05	3.883e-05	0	0	0.00017385	0	0
CANSRDISPLHF	3.857e-05	1	0	0	0	0	0	0	0	0	0	0	3.857e-05	0	0	0	0	0	0	0	0	0
CANSRGCQETQYF	7.526e-05	1	0	0	0	0	0	0	0	0	0	7.526e-05	0	0	0	0	0	0	0	0	0	0
CANSRGGTGYQPQHF	0.00017385	1	0	0	0	0	0	0	0	0	0	0	0	0	0	0	0	0	0	0.00017385	0	0
CANSRGYQETQYF	0.00094365	11	0	2.48e-05	0.00010887	7.197e-05	0.00011301	8.676e-05	0	2.884e-05	0	3.763e-05	0.00011571	0	0.00014994	0.00012847	7.765e-05	0	0	0	0	0
CANSRNYLRGGPGEPFF	2.48e-05	1	0	2.48e-05	0	0	0	0	0	0	0	0	0	0	0	0	0	0	0	0	0	0
CANSRRGQAERPDRLFF	3.857e-05	1	0	0	0	0	0	0	0	0	0	0	3.857e-05	0	0	0	0	0	0	0	0	0
CANSRRGQGNSNQPQHF	2.831e-05	1	0	0	0	0	0	0	2.831e-05	0	0	0	0	0	0	0	0	0	0	0	0	0
CANSRTTGATEAFF	6.52e-05	1	0	0	0	0	0	0	0	0	0	0	0	6.52e-05	0	0	0	0	0	0	0	0
CANSSANGYYEQYF	2.892e-05	1	0	0	0	0	0	2.892e-05	0	0	0	0	0	0	0	0	0	0	0	0	0	0
CANSSGAGPYEQYF	2.48e-05	1	0	2.48e-05	0	0	0	0	0	0	0	0	0	0	0	0	0	0	0	0	0	0
CANSSGGHYQETQYF	0.00014994	1	0	0	0	0	0	0	0	0	0	0	0	0	0.00014994	0	0	0	0	0	0	0
CANSSGPSGNTEAFF	2.399e-05	1	0	0	0	2.399e-05	0	0	0	0	0	0	0	0	0	0	0	0	0	0	0	0
CANSSLGGKGEQYL	3.451e-05	1	0	0	0	0	0	0	0	0	3.451e-05	0	0	0	0	0	0	0	0	0	0	0
CANSSMFYGTQYF	0.00015635	1	0	0	0	0	0	0	0	0	0	0	0	0	0	0	0	0	0	0	0.00015635	0
CANSSPAVDYGYTF	2.892e-05	1	0	0	0	0	0	2.892e-05	0	0	0	0	0	0	0	0	0	0	0	0	0	0
CANSSPGQPYVEAFF	2.884e-05	1	0	0	0	0	0	0	0	2.884e-05	0	0	0	0	0	0	0	0	0	0	0	0
CANSSPGTHPGKLFF	2.892e-05	1	0	0	0	0	0	2.892e-05	0	0	0	0	0	0	0	0	0	0	0	0	0	0
CANSSQGAETQYF	3.629e-05	1	0	0	3.629e-05	0	0	0	0	0	0	0	0	0	0	0	0	0	0	0	0	0
CANSSRGAKVYEQYF	0.0001018	2	0	0	0	0	2.26e-05	0	0	0	0	0	0	0	0	0	0	0	7.92e-05	0	0	0
CANSSRGGNQPQHF	2.399e-05	1	0	0	0	2.399e-05	0	0	0	0	0	0	0	0	0	0	0	0	0	0	0	0
CANSTASWGTEAFF	3.763e-05	1	0	0	0	0	0	0	0	0	0	3.763e-05	0	0	0	0	0	0	0	0	0	0
CANSTGTGLQEQYF	2.48e-05	1	0	2.48e-05	0	0	0	0	0	0	0	0	0	0	0	0	0	0	0	0	0	0
CANSTGTGNSEQYF	0.00014231	5	0	2.48e-05	3.629e-05	2.399e-05	0	2.892e-05	2.831e-05	0	0	0	0	0	0	0	0	0	0	0	0	0
CANSTLGQGAFEAFF	2.831e-05	1	0	0	0	0	0	0	2.831e-05	0	0	0	0	0	0	0	0	0	0	0	0	0
CANSVAAGGVTDTQYF	2.48e-05	1	0	2.48e-05	0	0	0	0	0	0	0	0	0	0	0	0	0	0	0	0	0	0
CANSVAGGHEQYF	3.629e-05	1	0	0	3.629e-05	0	0	0	0	0	0	0	0	0	0	0	0	0	0	0	0	0
CANSVGQLNQPQHF	2.48e-05	1	0	2.48e-05	0	0	0	0	0	0	0	0	0	0	0	0	0	0	0	0	0	0
CANSVVAGGGKETQYF	3.857e-05	1	0	0	0	0	0	0	0	0	0	0	3.857e-05	0	0	0	0	0	0	0	0	0
CANSWTSSYNEQFF	2.48e-05	1	0	2.48e-05	0	0	0	0	0	0	0	0	0	0	0	0	0	0	0	0	0	0
CANSYGRFGGGYTF	7.92e-05	1	0	0	0	0	0	0	0	0	0	0	0	0	0	0	0	0	7.92e-05	0	0	0
CANSYNRDSNEQFF	2.399e-05	1	0	0	0	2.399e-05	0	0	0	0	0	0	0	0	0	0	0	0	0	0	0	0
CANSYPGRKWEQYF	7.497e-05	1	0	0	0	0	0	0	0	0	0	0	0	0	7.497e-05	0	0	0	0	0	0	0
CANSYSPAGSYEQYF	0.00010803	2	0	0	0	0	0	0	0	2.884e-05	0	0	0	0	0	0	0	0	7.92e-05	0	0	0
CANTFLAGHTEAFF	3.763e-05	1	0	0	0	0	0	0	0	0	0	3.763e-05	0	0	0	0	0	0	0	0	0	0
CANTGTGVFYGYTF	0.00012687	3	0	0	0	2.399e-05	4.52e-05	0	0	5.768e-05	0	0	0	0	0	0	0	0	0	0	0	0
CANTLAGQGTVKLFF	7.308e-05	2	0	0	0	0	0	0	0	0	3.451e-05	0	3.857e-05	0	0	0	0	0	0	0	0	0
CANTLKGQLAELFF	2.26e-05	1	0	0	0	0	2.26e-05	0	0	0	0	0	0	0	0	0	0	0	0	0	0	0
CANTLSERGYTDTQYF	2.831e-05	1	0	0	0	0	0	0	2.831e-05	0	0	0	0	0	0	0	0	0	0	0	0	0
CANTPGAANYEQYF	2.831e-05	1	0	0	0	0	0	0	2.831e-05	0	0	0	0	0	0	0	0	0	0	0	0	0
CANTPGQVKQETQYF	2.48e-05	1	0	2.48e-05	0	0	0	0	0	0	0	0	0	0	0	0	0	0	0	0	0	0
CANTPQGQETQYF	2.48e-05	1	0	2.48e-05	0	0	0	0	0	0	0	0	0	0	0	0	0	0	0	0	0	0
CANTVGPSNTEAFF	2.884e-05	1	0	0	0	0	0	0	0	2.884e-05	0	0	0	0	0	0	0	0	0	0	0	0
CANYQHGGDTQYF	2.831e-05	1	0	0	0	0	0	0	2.831e-05	0	0	0	0	0	0	0	0	0	0	0	0	0
CAPGEDRGRLPRPDTQYF	2.892e-05	1	0	0	0	0	0	2.892e-05	0	0	0	0	0	0	0	0	0	0	0	0	0	0
CAPIAGEETQYF	2.892e-05	1	0	0	0	0	0	2.892e-05	0	0	0	0	0	0	0	0	0	0	0	0	0	0
CAPLGRGQTYEQYF	2.26e-05	1	0	0	0	0	2.26e-05	0	0	0	0	0	0	0	0	0	0	0	0	0	0	0
CAPLTGTGGRDSPLHF	2.399e-05	1	0	0	0	2.399e-05	0	0	0	0	0	0	0	0	0	0	0	0	0	0	0	0
CAPPKNIQYF	0.00019601	4	0	2.48e-05	0	0	0	0	0	2.884e-05	0.00010354	0	0	0	0	0	3.883e-05	0	0	0	0	0
CAPPTRQGFTYEQYF	0.00104599	15	0	4.961e-05	7.258e-05	7.197e-05	4.52e-05	5.784e-05	5.662e-05	2.884e-05	0.00010354	7.526e-05	0.00011571	0	0	4.282e-05	0.00011648	0	7.92e-05	0	7.817e-05	5.215e-05
CAPQGNHEQYF	0.00087427	14	0	7.441e-05	7.258e-05	4.798e-05	4.52e-05	2.892e-05	5.662e-05	5.768e-05	3.451e-05	7.526e-05	7.714e-05	0	0	4.282e-05	7.765e-05	0	7.92e-05	0	0	0.00010429
CAPRVSTGELFF	0.00017623	4	0	0	0	7.197e-05	2.26e-05	0	0	0	0	0	0	0	0	4.282e-05	3.883e-05	0	0	0	0	0
CAPSDGQWTTGELFF	3.763e-05	1	0	0	0	0	0	0	0	0	0	3.763e-05	0	0	0	0	0	0	0	0	0	0
CAPSGGSQETQYF	2.48e-05	1	0	2.48e-05	0	0	0	0	0	0	0	0	0	0	0	0	0	0	0	0	0	0
CAPTSRGTDTQYF	3.883e-05	1	0	0	0	0	0	0	0	0	0	0	0	0	0	0	3.883e-05	0	0	0	0	0
CAPVERTNEKLFF	0.0003792	5	0.00012892	0	0	0	0	0	0	0	0	3.763e-05	0	6.52e-05	7.497e-05	0	0	7.248e-05	0	0	0	0
CAQAQDLEDTQYF	0.00174325	18	6.446e-05	7.441e-05	7.258e-05	7.197e-05	6.781e-05	2.892e-05	8.493e-05	8.652e-05	6.903e-05	0.00011289	7.714e-05	0.00019559	0.0002249	8.565e-05	7.765e-05	0.00021745	7.92e-05	0	0	5.215e-05
CAQAQDLEGTQYF	7.92e-05	1	0	0	0	0	0	0	0	0	0	0	0	0	0	0	0	0	7.92e-05	0	0	0
CAQGQGPDTQYF	2.26e-05	1	0	0	0	0	2.26e-05	0	0	0	0	0	0	0	0	0	0	0	0	0	0	0
CAQLGVNTGELFF	2.26e-05	1	0	0	0	0	2.26e-05	0	0	0	0	0	0	0	0	0	0	0	0	0	0	0
CAQMEAGRANVLTF	0.00028782	5	0	0	0	0	2.26e-05	0	0	0	0	0	3.857e-05	0	7.497e-05	0	0	7.248e-05	7.92e-05	0	0	0
CAQRFNEAFF	2.892e-05	1	0	0	0	0	0	2.892e-05	0	0	0	0	0	0	0	0	0	0	0	0	0	0
CAQRGVTGHTF	2.48e-05	1	0	2.48e-05	0	0	0	0	0	0	0	0	0	0	0	0	0	0	0	0	0	0
CAQRGVTGYTF	0.00085495	15	0	2.48e-05	7.258e-05	4.798e-05	4.52e-05	2.892e-05	5.662e-05	5.768e-05	3.451e-05	7.526e-05	3.857e-05	0	0	8.565e-05	7.765e-05	0	7.92e-05	0	7.817e-05	5.215e-05
CARAPTHTEAFF	7.817e-05	1	0	0	0	0	0	0	0	0	0	0	0	0	0	0	0	0	0	0	7.817e-05	0
CARASGLGYEQYF	3.857e-05	1	0	0	0	0	0	0	0	0	0	0	3.857e-05	0	0	0	0	0	0	0	0	0
CARASGVANEQFF	3.763e-05	1	0	0	0	0	0	0	0	0	0	3.763e-05	0	0	0	0	0	0	0	0	0	0
CARASKQGDYTQYF	4.282e-05	1	0	0	0	0	0	0	0	0	0	0	0	0	0	4.282e-05	0	0	0	0	0	0
[truncated: 46,141 more rows]
